# Supplementary material for: Design and Optimization of In Situ Gelling Mucoadhesive Eye Drops Containing Dexamethasone
Source: Gels. 2022 Sep 2;8(9):561. doi: 10.3390/gels8090561 (PMC9498616; doi:10.3390/gels8090561)
Supplement: Supplementary file 1 [file gels-08-00561-s001.zip]

Archive with 2 entries (2 files):
- gels-1893488-SI.pdf
- Supplementary Table S1 revised.xlsx
