# Supplementary material for: Design and Optimization of In Situ Gelling Mucoadhesive Eye Drops Containing Dexamethasone
Source: Gels. 2022 Sep 2;8(9):561. doi: 10.3390/gels8090561 (PMC9498616; doi:10.3390/gels8090561)
Supplement: Supplementary file 1 [file gels-08-00561-s001.zip › Supplementary Table S1 revised.xlsx]

## Sheet: Gelling temperature
Factor	Effect Estimates; Var.:Gelling temperature (°C); R-sqr=.96368; Adj:.88197 3 3-level factors, 1 Blocks, 27 Runs; MS Residual=2.545332 DV: Gelling temperature (°C)
	Effect	Std.Err.	t(8)	p	-95,%	+95,%	Coeff.	Std.Err.	-95,%	+95,%
Mean/Interc.	28.4412	0.307037	92.6313	2.05919e-13	27.7332	29.1493	28.4412	0.307037	27.7332	29.1493
(1)P407 conc. (%)(L)	-10.5038	0.752083	-13.9662	6.69448e-07	-12.2381	-8.76947	-5.25189	0.376042	-6.11904	-4.38474
P407 conc. (%)(Q)	-1.39067	0.651323	-2.13514	0.0652684	-2.89262	0.111287	-0.695333	0.325662	-1.44631	0.0556437
(2)ZnHA conc. (%)(L)	-1.032	0.752083	-1.37219	0.207245	-2.76631	0.702307	-0.516	0.376042	-1.38315	0.351154
ZnHA conc. (%)(Q)	0.230667	0.651323	0.354151	0.732379	-1.27129	1.73262	0.115333	0.325662	-0.635644	0.86631
(3)HPMC conc. (%)(L)	-0.845889	0.752083	-1.12473	0.293315	-2.5802	0.888418	-0.422944	0.376042	-1.2901	0.444209
HPMC conc. (%)(Q)	-0.0408333	0.651323	-0.0626929	0.951549	-1.54279	1.46112	-0.0204167	0.325662	-0.771394	0.73056
1L by 2L	1.06133	0.92111	1.15223	0.282492	-1.06275	3.18542	0.530667	0.460555	-0.531375	1.59271
1L by 2Q	0.0768333	0.797705	0.096318	0.925637	-1.76268	1.91634	0.0384167	0.398852	-0.881339	0.958172
1Q by 2L	0.126	0.797705	0.157953	0.878408	-1.71351	1.96551	0.063	0.398852	-0.856755	0.982755
1Q by 2Q	0.45725	0.690833	0.661882	0.526648	-1.13581	2.05031	0.228625	0.345416	-0.567906	1.02516
1L by 3L	1.24633	0.92111	1.35308	0.213023	-0.87775	3.37042	0.623167	0.460555	-0.438875	1.68521
1L by 3Q	0.351333	0.797705	0.44043	0.671283	-1.48818	2.19084	0.175667	0.398852	-0.744089	1.09542
1Q by 3L	1.24567	0.797705	1.56156	0.157015	-0.593844	3.08518	0.622833	0.398852	-0.296922	1.54259
1Q by 3Q	0.55475	0.690833	0.803017	0.445165	-1.03831	2.14781	0.277375	0.345416	-0.519156	1.07391
2L by 3L	0.343167	0.92111	0.372558	0.719154	-1.78092	2.46725	0.171583	0.460555	-0.890459	1.23363
2L by 3Q	0.49375	0.797705	0.618963	0.553153	-1.34576	2.33326	0.246875	0.398852	-0.67288	1.16663
2Q by 3L	-0.396083	0.797705	-0.496529	0.632876	-2.23559	1.44343	-0.198042	0.398852	-1.1178	0.721714
2Q by 3Q	-0.903125	0.690833	-1.3073	0.227431	-2.49619	0.689938	-0.451562	0.345416	-1.24809	0.344969
Factor	Effect Estimates; Var.:Gelling temperature (°C); R-sqr=.96368; Adj:.88197 3 3-level factors, 1 Blocks, 27 Runs; MS Residual=2.545332 DV: Gelling temperature (°C)
	Effect	Std.Err.	t(8)	p	-95,%	+95,%	Coeff.	Std.Err.	-95,%	+95,%
Mean/Interc.	28.4412	0.307037	92.6313	2.05919e-13	27.7332	29.1493	28.4412	0.307037	27.7332	29.1493			HPMC conc. (%)												HPMC conc. (%)												HPMC conc. (%)
(1)P407 conc. (%)(L)	-10.5038	0.752083	-13.9662	6.69448e-07	-12.2381	-8.76947	-5.25189	0.376042	-6.11904	-4.38474
P407 conc. (%)(Q)	-1.39067	0.651323	-2.13514	0.0652684	-2.89262	0.111287	-0.695333	0.325662	-1.44631	0.0556437			0.0												0.1												0.2
1L by 3L	1.24633	0.92111	1.35308	0.213023	-0.87775	3.37042	0.623167	0.460555	-0.438875	1.68521
1Q by 3L	1.24567	0.797705	1.56156	0.157015	-0.593844	3.08518	0.622833	0.398852	-0.296922	1.54259
1L by 2L	1.06133	0.92111	1.15223	0.282492	-1.06275	3.18542	0.530667	0.460555	-0.531375	1.59271
(2)ZnHA conc. (%)(L)	-1.032	0.752083	-1.37219	0.207245	-2.76631	0.702307	-0.516	0.376042	-1.38315	0.351154
2Q by 3Q	-0.903125	0.690833	-1.3073	0.227431	-2.49619	0.689938	-0.451562	0.345416	-1.24809	0.344969
(3)HPMC conc. (%)(L)	-0.845889	0.752083	-1.12473	0.293315	-2.5802	0.888418	-0.422944	0.376042	-1.2901	0.444209
1Q by 3Q	0.55475	0.690833	0.803017	0.445165	-1.03831	2.14781	0.277375	0.345416	-0.519156	1.07391
2L by 3Q	0.49375	0.797705	0.618963	0.553153	-1.34576	2.33326	0.246875	0.398852	-0.67288	1.16663
1Q by 2Q	0.45725	0.690833	0.661882	0.526648	-1.13581	2.05031	0.228625	0.345416	-0.567906	1.02516
2Q by 3L	-0.396083	0.797705	-0.496529	0.632876	-2.23559	1.44343	-0.198042	0.398852	-1.1178	0.721714
1L by 3Q	0.351333	0.797705	0.44043	0.671283	-1.48818	2.19084	0.175667	0.398852	-0.744089	1.09542
2L by 3L	0.343167	0.92111	0.372558	0.719154	-1.78092	2.46725	0.171583	0.460555	-0.890459	1.23363
ZnHA conc. (%)(Q)	0.230667	0.651323	0.354151	0.732379	-1.27129	1.73262	0.115333	0.325662	-0.635644	0.86631
1Q by 2L	0.126	0.797705	0.157953	0.878408	-1.71351	1.96551	0.063	0.398852	-0.856755	0.982755
1L by 2Q	0.0768333	0.797705	0.096318	0.925637	-1.76268	1.91634	0.0384167	0.398852	-0.881339	0.958172
HPMC conc. (%)(Q)	-0.0408333	0.651323	-0.0626929	0.951549	-1.54279	1.46112	-0.0204167	0.325662	-0.771394	0.73056
Factor	Effect Estimates; Var.:Gelling temperature (°C); R-sqr=.96366; Adj:.89503 3 3-level factors, 1 Blocks, 27 Runs; MS Residual=2.263629 DV: Gelling temperature (°C)
	Effect	Std.Err.	t(9)	p	-95,%	+95,%	Coeff.	Std.Err.	-95,%	+95,%
Mean/Interc.	28.4412	0.289548	98.2262	5.9589e-15	27.7862	29.0962	28.4412	0.289548	27.7862	29.0962
(1)P407 conc. (%)(L)	-10.5038	0.709245	-14.8098	1.26026e-07	-12.1082	-8.89935	-5.25189	0.354623	-6.0541	-4.44968			ZnHA conc. (%)												ZnHA conc. (%)												ZnHA conc. (%)
P407 conc. (%)(Q)	-1.39067	0.614224	-2.2641	0.0498413	-2.78014	-0.0011949	-0.695333	0.307112	-1.39007	-0.00059745
1L by 3L	1.24633	0.868644	1.4348	0.185166	-0.718676	3.21134	0.623167	0.434322	-0.359338	1.60567			0.1												0.2												0.3
1Q by 3L	1.24567	0.752268	1.65588	0.132128	-0.456082	2.94742	0.622833	0.376134	-0.228041	1.47371
1L by 2L	1.06133	0.868644	1.22183	0.252809	-0.903676	3.02634	0.530667	0.434322	-0.451838	1.51317
(2)ZnHA conc. (%)(L)	-1.032	0.709245	-1.45507	0.179624	-2.63642	0.572424	-0.516	0.354623	-1.31821	0.286212
2Q by 3Q	-0.903125	0.651483	-1.38626	0.199045	-2.37688	0.570632	-0.451562	0.325742	-1.18844	0.285316
(3)HPMC conc. (%)(L)	-0.845889	0.709245	-1.19266	0.263496	-2.45031	0.758535	-0.422944	0.354623	-1.22516	0.379267
1Q by 3Q	0.55475	0.651483	0.851519	0.416562	-0.919007	2.02851	0.277375	0.325742	-0.459504	1.01425
2L by 3Q	0.49375	0.752268	0.656349	0.528022	-1.208	2.1955	0.246875	0.376134	-0.603999	1.09775
1Q by 2Q	0.45725	0.651483	0.70186	0.500512	-1.01651	1.93101	0.228625	0.325742	-0.508254	0.965504
2Q by 3L	-0.396083	0.752268	-0.526519	0.611256	-2.09783	1.30567	-0.198042	0.376134	-1.04892	0.652833
1L by 3Q	0.351333	0.752268	0.467032	0.651577	-1.35042	2.05308	0.175667	0.376134	-0.675208	1.02654
2L by 3L	0.343167	0.868644	0.39506	0.701998	-1.62184	2.30818	0.171583	0.434322	-0.810922	1.15409
ZnHA conc. (%)(Q)	0.230667	0.614224	0.375541	0.715956	-1.15881	1.62014	0.115333	0.307112	-0.579403	0.810069
1Q by 2L	0.126	0.752268	0.167494	0.870685	-1.57575	1.82775	0.063	0.376134	-0.787874	0.913874
1L by 2Q	0.0768333	0.752268	0.102136	0.920888	-1.62492	1.77858	0.0384167	0.376134	-0.812458	0.889291
Factor	Effect Estimates; Var.:Gelling temperature (°C); R-sqr=.96362; Adj:.90542 3 3-level factors, 1 Blocks, 27 Runs; MS Residual=2.039627 DV: Gelling temperature (°C)
	Effect	Std.Err.	t(10)	p	-95,%	+95,%	Coeff.	Std.Err.	-95,%	+95,%
Mean/Interc.	28.4412	0.274849	103.48	1.74058e-16	27.8288	29.0536	28.4412	0.274849	27.8288	29.0536
(1)P407 conc. (%)(L)	-10.5038	0.673239	-15.6019	2.3943e-08	-12.0038	-9.00371	-5.25189	0.336619	-6.00192	-4.50185
P407 conc. (%)(Q)	-1.39067	0.583042	-2.38519	0.0382716	-2.68976	-0.0915684	-0.695333	0.291521	-1.34488	-0.0457842
1L by 3L	1.24633	0.824546	1.51154	0.161589	-0.590869	3.08354	0.623167	0.412273	-0.295435	1.54177			P407 conc. (%)												P407 conc. (%)												P407 conc. (%)
1Q by 3L	1.24567	0.714078	1.74444	0.11168	-0.345397	2.83673	0.622833	0.357039	-0.172699	1.41837
1L by 2L	1.06133	0.824546	1.28717	0.227028	-0.775869	2.89854	0.530667	0.412273	-0.387935	1.44927			12												15												18
(2)ZnHA conc. (%)(L)	-1.032	0.673239	-1.53289	0.156308	-2.53207	0.468069	-0.516	0.336619	-1.26603	0.234035
2Q by 3Q	-0.903125	0.618409	-1.4604	0.174873	-2.28103	0.474777	-0.451562	0.309205	-1.14051	0.237388
(3)HPMC conc. (%)(L)	-0.845889	0.673239	-1.25645	0.237511	-2.34596	0.654181	-0.422944	0.336619	-1.17298	0.32709
1Q by 3Q	0.55475	0.618409	0.89706	0.390772	-0.823152	1.93265	0.277375	0.309205	-0.411576	0.966326
2L by 3Q	0.49375	0.714078	0.691452	0.505017	-1.09731	2.08481	0.246875	0.357039	-0.548657	1.04241
1Q by 2Q	0.45725	0.618409	0.739397	0.476664	-0.920652	1.83515	0.228625	0.309205	-0.460326	0.917576
2Q by 3L	-0.396083	0.714078	-0.554678	0.591304	-1.98715	1.19498	-0.198042	0.357039	-0.993574	0.59749
1L by 3Q	0.351333	0.714078	0.49201	0.633333	-1.23973	1.9424	0.175667	0.357039	-0.619865	0.971199
2L by 3L	0.343167	0.824546	0.416189	0.686063	-1.49404	2.18037	0.171583	0.412273	-0.747018	1.09018
ZnHA conc. (%)(Q)	0.230667	0.583042	0.395626	0.70069	-1.06843	1.52976	0.115333	0.291521	-0.534216	0.764882
1Q by 2L	0.126	0.714078	0.176451	0.863462	-1.46506	1.71706	0.063	0.357039	-0.732532	0.858532
Factor	Effect Estimates; Var.:Gelling temperature (°C); R-sqr=.96351; Adj:.91375 3 3-level factors, 1 Blocks, 27 Runs; MS Residual=1.859979 DV: Gelling temperature (°C)
	Effect	Std.Err.	t(11)	p	-95,%	+95,%	Coeff.	Std.Err.	-95,%	+95,%
Mean/Interc.	28.4412	0.262465	108.362	5.16827e-18	27.8635	29.0189	28.4412	0.262465	27.8635	29.0189
(1)P407 conc. (%)(L)	-10.5038	0.642907	-16.338	4.62183e-09	-11.9188	-9.08875	-5.25189	0.321453	-5.9594	-4.54438
P407 conc. (%)(Q)	-1.39067	0.556773	-2.49772	0.0296259	-2.61612	-0.165217	-0.695333	0.278387	-1.30806	-0.0826084
1L by 3L	1.24633	0.787396	1.58285	0.141761	-0.486715	2.97938	0.623167	0.393698	-0.243357	1.48969
1Q by 3L	1.24567	0.681905	1.82674	0.0949727	-0.255197	2.74653	0.622833	0.340953	-0.127598	1.37327
1L by 2L	1.06133	0.787396	1.3479	0.204793	-0.671715	2.79438	0.530667	0.393698	-0.335857	1.39719
(2)ZnHA conc. (%)(L)	-1.032	0.642907	-1.60521	0.13675	-2.44703	0.383028	-0.516	0.321453	-1.22351	0.191514
2Q by 3Q	-0.903125	0.590547	-1.5293	0.154423	-2.20291	0.396661	-0.451562	0.295274	-1.10146	0.19833
(3)HPMC conc. (%)(L)	-0.845889	0.642907	-1.31573	0.215028	-2.26092	0.569139	-0.422944	0.321453	-1.13046	0.284569
1Q by 3Q	0.55475	0.590547	0.939383	0.367704	-0.745036	1.85454	0.277375	0.295274	-0.372518	0.927268
2L by 3Q	0.49375	0.681905	0.724074	0.484136	-1.00711	1.99461	0.246875	0.340953	-0.503557	0.997307
1Q by 2Q	0.45725	0.590547	0.774282	0.455085	-0.842536	1.75704	0.228625	0.295274	-0.421268	0.878518
2Q by 3L	-0.396083	0.681905	-0.580848	0.573051	-1.89695	1.10478	-0.198042	0.340953	-0.948473	0.55239
1L by 3Q	0.351333	0.681905	0.515223	0.616593	-1.14953	1.8522	0.175667	0.340953	-0.574765	0.926098
2L by 3L	0.343167	0.787396	0.435825	0.671393	-1.38988	2.07621	0.171583	0.393698	-0.694941	1.03811
ZnHA conc. (%)(Q)	0.230667	0.556773	0.414292	0.686624	-0.994783	1.45612	0.115333	0.278387	-0.497392	0.728058
Factor	Effect Estimates; Var.:Gelling temperature (°C); R-sqr=.96294; Adj:.9197 3 3-level factors, 1 Blocks, 27 Runs; MS Residual=1.731585 DV: Gelling temperature (°C)
	Effect	Std.Err.	t(12)	p	-95,%	+95,%	Coeff.	Std.Err.	-95,%	+95,%
Mean/Interc.	28.4412	0.253244	112.307	1.66418e-19	27.8894	28.993	28.4412	0.253244	27.8894	28.993
(1)P407 conc. (%)(L)	-10.5038	0.62032	-16.9328	9.64753e-10	-11.8553	-9.15222	-5.25189	0.31016	-5.92767	-4.57611
P407 conc. (%)(Q)	-1.39067	0.537213	-2.58867	0.0237159	-2.56115	-0.220181	-0.695333	0.268606	-1.28058	-0.11009
1L by 3L	1.24633	0.759733	1.64049	0.126835	-0.408984	2.90165	0.623167	0.379867	-0.204492	1.45083
1Q by 3L	1.24567	0.657948	1.89326	0.0826826	-0.18788	2.67921	0.622833	0.328974	-0.0939399	1.33961
1L by 2L	1.06133	0.759733	1.39698	0.187717	-0.593984	2.71665	0.530667	0.379867	-0.296992	1.35833
(2)ZnHA conc. (%)(L)	-1.032	0.62032	-1.66366	0.122056	-2.38356	0.319561	-0.516	0.31016	-1.19178	0.15978
2Q by 3Q	-0.903125	0.5698	-1.58499	0.138955	-2.14461	0.338363	-0.451562	0.2849	-1.07231	0.169181
(3)HPMC conc. (%)(L)	-0.845889	0.62032	-1.36363	0.197717	-2.19745	0.505672	-0.422944	0.31016	-1.09872	0.252836
1Q by 3Q	0.55475	0.5698	0.973587	0.349479	-0.686738	1.79624	0.277375	0.2849	-0.343369	0.898119
2L by 3Q	0.49375	0.657948	0.750439	0.467451	-0.939797	1.9273	0.246875	0.328974	-0.469898	0.963648
1Q by 2Q	0.45725	0.5698	0.802474	0.437883	-0.784238	1.69874	0.228625	0.2849	-0.392119	0.849369
2Q by 3L	-0.396083	0.657948	-0.601998	0.558379	-1.82963	1.03746	-0.198042	0.328974	-0.914815	0.518732
1L by 3Q	0.351333	0.657948	0.533983	0.603105	-1.08221	1.78488	0.175667	0.328974	-0.541107	0.89244
2L by 3L	0.343167	0.759733	0.451694	0.659545	-1.31215	1.99848	0.171583	0.379867	-0.656075	0.999242
Factor	Effect Estimates; Var.:Gelling temperature (°C); R-sqr=.96231; Adj:.92462 3 3-level factors, 1 Blocks, 27 Runs; MS Residual=1.625562 DV: Gelling temperature (°C)
	Effect	Std.Err.	t(13)	p	-95,%	+95,%	Coeff.	Std.Err.	-95,%	+95,%
Mean/Interc.	28.4412	0.245369	115.912	5.50858e-21	27.9111	28.9713	28.4412	0.245369	27.9111	28.9713
(1)P407 conc. (%)(L)	-10.5038	0.601029	-17.4763	2.06807e-10	-11.8022	-9.20533	-5.25189	0.300515	-5.90111	-4.60267
P407 conc. (%)(Q)	-1.39067	0.520506	-2.67176	0.0192	-2.51515	-0.266181	-0.695333	0.260253	-1.25758	-0.13309
1L by 3L	1.24633	0.736107	1.69314	0.11424	-0.34393	2.8366	0.623167	0.368054	-0.171965	1.4183
1Q by 3L	1.24567	0.637488	1.95402	0.0725559	-0.131542	2.62288	0.622833	0.318744	-0.0657708	1.31144
1L by 2L	1.06133	0.736107	1.44182	0.173008	-0.52893	2.6516	0.530667	0.368054	-0.264465	1.3258
(2)ZnHA conc. (%)(L)	-1.032	0.601029	-1.71705	0.109683	-2.33044	0.266444	-0.516	0.300515	-1.16522	0.133222
2Q by 3Q	-0.903125	0.552081	-1.63586	0.125838	-2.09582	0.289572	-0.451562	0.27604	-1.04791	0.144786
(3)HPMC conc. (%)(L)	-0.845889	0.601029	-1.4074	0.182767	-2.14433	0.452556	-0.422944	0.300515	-1.07217	0.226278
1Q by 3Q	0.55475	0.552081	1.00484	0.333314	-0.637947	1.74745	0.277375	0.27604	-0.318974	0.873724
2L by 3Q	0.49375	0.637488	0.774525	0.452478	-0.883458	1.87096	0.246875	0.318744	-0.441729	0.935479
1Q by 2Q	0.45725	0.552081	0.828231	0.422485	-0.735447	1.64995	0.228625	0.27604	-0.367724	0.824974
2Q by 3L	-0.396083	0.637488	-0.621319	0.545131	-1.77329	0.981125	-0.198042	0.318744	-0.886646	0.490563
1L by 3Q	0.351333	0.637488	0.551122	0.590897	-1.02588	1.72854	0.175667	0.318744	-0.512938	0.864271
Factor	Effect Estimates; Var.:Gelling temperature (°C); R-sqr=.96143; Adj:.92837 3 3-level factors, 1 Blocks, 27 Runs; MS Residual=1.544718 DV: Gelling temperature (°C)
	Effect	Std.Err.	t(14)	p	-95,%	+95,%	Coeff.	Std.Err.	-95,%	+95,%
Mean/Interc.	28.4412	0.23919	118.906	1.94234e-22	27.9282	28.9542	28.4412	0.23919	27.9282	28.9542
(1)P407 conc. (%)(L)	-10.5038	0.585893	-17.9278	4.71094e-11	-11.7604	-9.24716	-5.25189	0.292946	-5.8802	-4.62358
P407 conc. (%)(Q)	-1.39067	0.507398	-2.74078	0.0159307	-2.47893	-0.302406	-0.695333	0.253699	-1.23946	-0.151203
1L by 3L	1.24633	0.717569	1.73688	0.104349	-0.2927	2.78537	0.623167	0.358785	-0.14635	1.39268
1Q by 3L	1.24567	0.621433	2.00451	0.0647537	-0.0871753	2.57851	0.622833	0.310717	-0.0435877	1.28925
1L by 2L	1.06133	0.717569	1.47907	0.161269	-0.4777	2.60037	0.530667	0.358785	-0.23885	1.30018
(2)ZnHA conc. (%)(L)	-1.032	0.585893	-1.76141	0.0999819	-2.28862	0.224615	-0.516	0.292946	-1.14431	0.112308
2Q by 3Q	-0.903125	0.538177	-1.67812	0.115497	-2.0574	0.25115	-0.451562	0.269089	-1.0287	0.125575
(3)HPMC conc. (%)(L)	-0.845889	0.585893	-1.44376	0.17081	-2.1025	0.410727	-0.422944	0.292946	-1.05125	0.205363
1Q by 3Q	0.55475	0.538177	1.03079	0.320117	-0.599525	1.70903	0.277375	0.269089	-0.299763	0.854513
2L by 3Q	0.49375	0.621433	0.794534	0.440146	-0.839092	1.82659	0.246875	0.310717	-0.419546	0.913296
1Q by 2Q	0.45725	0.538177	0.849627	0.409827	-0.697025	1.61153	0.228625	0.269089	-0.348513	0.805763
2Q by 3L	-0.396083	0.621433	-0.637371	0.534169	-1.72893	0.936759	-0.198042	0.310717	-0.864463	0.468379
Factor	Effect Estimates; Var.:Gelling temperature (°C); R-sqr=.96031; Adj:.9312 3 3-level factors, 1 Blocks, 27 Runs; MS Residual=1.483572 DV: Gelling temperature (°C)
	Effect	Std.Err.	t(15)	p	-95,%	+95,%	Coeff.	Std.Err.	-95,%	+95,%
Mean/Interc.	28.4412	0.234408	121.332	7.32126e-24	27.9416	28.9409	28.4412	0.234408	27.9416	28.9409
(1)P407 conc. (%)(L)	-10.5038	0.57418	-18.2935	1.14406e-11	-11.7276	-9.27994	-5.25189	0.28709	-5.86381	-4.63997
P407 conc. (%)(Q)	-1.39067	0.497254	-2.79669	0.0135499	-2.45054	-0.330794	-0.695333	0.248627	-1.22527	-0.165397
1L by 3L	1.24633	0.703224	1.77231	0.0966473	-0.252553	2.74522	0.623167	0.351612	-0.126276	1.37261
1Q by 3L	1.24567	0.60901	2.0454	0.0587705	-0.052407	2.54374	0.622833	0.304505	-0.0262035	1.27187
1L by 2L	1.06133	0.703224	1.50924	0.152012	-0.437553	2.56022	0.530667	0.351612	-0.218776	1.28011
(2)ZnHA conc. (%)(L)	-1.032	0.57418	-1.79735	0.0924387	-2.25584	0.191836	-0.516	0.28709	-1.12792	0.0959178
2Q by 3Q	-0.903125	0.527418	-1.71235	0.107421	-2.02729	0.22104	-0.451562	0.263709	-1.01364	0.11052
(3)HPMC conc. (%)(L)	-0.845889	0.57418	-1.47321	0.161367	-2.06972	0.377947	-0.422944	0.28709	-1.03486	0.188973
1Q by 3Q	0.55475	0.527418	1.05182	0.309531	-0.569415	1.67891	0.277375	0.263709	-0.284707	0.839457
2L by 3Q	0.49375	0.60901	0.810742	0.43019	-0.804324	1.79182	0.246875	0.304505	-0.402162	0.895912
1Q by 2Q	0.45725	0.527418	0.86696	0.399621	-0.666915	1.58141	0.228625	0.263709	-0.333457	0.790707
Factor	Effect Estimates; Var.:Gelling temperature (°C); R-sqr=.95832; Adj:.93227 3 3-level factors, 1 Blocks, 27 Runs; MS Residual=1.460541 DV: Gelling temperature (°C)
	Effect	Std.Err.	t(16)	p	-95,%	+95,%	Coeff.	Std.Err.	-95,%	+95,%
Mean/Interc.	28.4412	0.232581	122.285	3.34639e-25	27.9482	28.9343	28.4412	0.232581	27.9482	28.9343
(1)P407 conc. (%)(L)	-10.5038	0.569706	-18.4372	3.34193e-12	-11.7115	-9.29606	-5.25189	0.284853	-5.85575	-4.64803
P407 conc. (%)(Q)	-1.39067	0.49338	-2.81865	0.0123563	-2.43658	-0.344748	-0.695333	0.24669	-1.21829	-0.172374
1L by 3L	1.24633	0.697744	1.78623	0.0930238	-0.232818	2.72548	0.623167	0.348872	-0.116409	1.36274
1Q by 3L	1.24567	0.604264	2.06146	0.0558951	-0.0353162	2.52665	0.622833	0.302132	-0.0176581	1.26332
1L by 2L	1.06133	0.697744	1.52109	0.147752	-0.417818	2.54048	0.530667	0.348872	-0.208909	1.27024
(2)ZnHA conc. (%)(L)	-1.032	0.569706	-1.81146	0.0888824	-2.23972	0.175722	-0.516	0.284853	-1.11986	0.0878611
2Q by 3Q	-0.903125	0.523308	-1.7258	0.10364	-2.01249	0.206239	-0.451562	0.261654	-1.00624	0.103119
(3)HPMC conc. (%)(L)	-0.845889	0.569706	-1.48478	0.157036	-2.05361	0.361833	-0.422944	0.284853	-1.02681	0.180917
1Q by 3Q	0.55475	0.523308	1.06008	0.304848	-0.554614	1.66411	0.277375	0.261654	-0.277307	0.832057
2L by 3Q	0.49375	0.604264	0.817109	0.425866	-0.787233	1.77473	0.246875	0.302132	-0.393616	0.887366
Factor	Effect Estimates; Var.:Gelling temperature (°C); R-sqr=.95658; Adj:.9336 3 3-level factors, 1 Blocks, 27 Runs; MS Residual=1.431989 DV: Gelling temperature (°C)
	Effect	Std.Err.	t(17)	p	-95,%	+95,%	Coeff.	Std.Err.	-95,%	+95,%
Mean/Interc.	28.4412	0.230297	123.498	1.50324e-26	27.9553	28.9271	28.4412	0.230297	27.9553	28.9271
(1)P407 conc. (%)(L)	-10.5038	0.56411	-18.6201	9.59464e-13	-11.6939	-9.31361	-5.25189	0.282055	-5.84697	-4.65681
P407 conc. (%)(Q)	-1.39067	0.488533	-2.84662	0.0111537	-2.42138	-0.359951	-0.695333	0.244267	-1.21069	-0.179976
1L by 3L	1.24633	0.69089	1.80395	0.0889877	-0.211318	2.70398	0.623167	0.345445	-0.105659	1.35199
1Q by 3L	1.24567	0.598329	2.08191	0.0527729	-0.0166965	2.50803	0.622833	0.299164	-0.00834827	1.25401
1L by 2L	1.06133	0.69089	1.53618	0.142896	-0.396318	2.51898	0.530667	0.345445	-0.198159	1.25949
(2)ZnHA conc. (%)(L)	-1.032	0.56411	-1.82943	0.0849301	-2.22217	0.158167	-0.516	0.282055	-1.11108	0.0790837
2Q by 3Q	-0.903125	0.518168	-1.74292	0.0994053	-1.99636	0.190114	-0.451562	0.259084	-0.998182	0.0950568
(3)HPMC conc. (%)(L)	-0.845889	0.56411	-1.49951	0.152083	-2.03606	0.344279	-0.422944	0.282055	-1.01803	0.172139
1Q by 3Q	0.55475	0.518168	1.0706	0.299315	-0.538489	1.64799	0.277375	0.259084	-0.269244	0.823994
Factor	Effect Estimates; Var.:Gelling temperature (°C); R-sqr=.95365; Adj:.93306 3 3-level factors, 1 Blocks, 27 Runs; MS Residual=1.443618 DV: Gelling temperature (°C)
	Effect	Std.Err.	t(18)	p	-95,%	+95,%	Coeff.	Std.Err.	-95,%	+95,%
Mean/Interc.	28.4412	0.23123	123	8.77085e-28	27.9554	28.927	28.4412	0.23123	27.9554	28.927
(1)P407 conc. (%)(L)	-10.5038	0.566396	-18.5449	3.53359e-13	-11.6937	-9.31382	-5.25189	0.283198	-5.84687	-4.65691
P407 conc. (%)(Q)	-1.39067	0.490513	-2.83513	0.0109773	-2.4212	-0.360137	-0.695333	0.245257	-1.2106	-0.180068
1L by 3L	1.24633	0.69369	1.79667	0.0891894	-0.211056	2.70372	0.623167	0.346845	-0.105528	1.35186
1Q by 3L	1.24567	0.600753	2.07351	0.0527522	-0.0164693	2.5078	0.622833	0.300377	-0.00823467	1.2539
1L by 2L	1.06133	0.69369	1.52998	0.143406	-0.396056	2.51872	0.530667	0.346845	-0.198028	1.25936
(2)ZnHA conc. (%)(L)	-1.032	0.566396	-1.82205	0.0851069	-2.22195	0.157953	-0.516	0.283198	-1.11098	0.0789766
2Q by 3Q	-0.903125	0.520268	-1.73589	0.0996701	-1.99617	0.189917	-0.451562	0.260134	-0.998083	0.0949584
(3)HPMC conc. (%)(L)	-0.845889	0.566396	-1.49346	0.152639	-2.03584	0.344064	-0.422944	0.283198	-1.01792	0.172032

## Sheet: Gelling time
Factor	Effect Estimates; Var.:Gelling time (min); R-sqr=.98706; Adj:.95793 3 3-level factors, 1 Blocks, 27 Runs; MS Residual=.2057273 DV: Gelling time (min)
	Effect	Std.Err.	t(8)	p	-95,%	+95,%	Coeff.	Std.Err.	-95,%	+95,%
Mean/Interc.	2.25593	0.0872899	25.8441	5.39156e-09	2.05464	2.45722	2.25593	0.0872899	2.05464	2.45722
(1)P407 conc. (%)(L)	-4.81933	0.213816	-22.5397	1.58931e-08	-5.31239	-4.32627	-2.40967	0.106908	-2.6562	-2.16314
P407 conc. (%)(Q)	-1.65722	0.18517	-8.94974	1.93097e-05	-2.08422	-1.23022	-0.828611	0.0925849	-1.04211	-0.61511
(2)ZnHA conc. (%)(L)	0.0384444	0.213816	0.179802	0.861779	-0.454616	0.531504	0.0192222	0.106908	-0.227308	0.265752
ZnHA conc. (%)(Q)	-0.143556	0.18517	-0.775264	0.460483	-0.570558	0.283447	-0.0717778	0.0925849	-0.285279	0.141723
(3)HPMC conc. (%)(L)	-0.105556	0.213816	-0.493675	0.634802	-0.598616	0.387504	-0.0527778	0.106908	-0.299308	0.193752
HPMC conc. (%)(Q)	0.0694444	0.18517	0.375031	0.717385	-0.357558	0.496447	0.0347222	0.0925849	-0.178779	0.248223
1L by 2L	0.031	0.26187	0.118379	0.908685	-0.572873	0.634873	0.0155	0.130935	-0.286436	0.317436
1L by 2Q	0.469	0.226786	2.06803	0.0724505	-0.0539691	0.991969	0.2345	0.113393	-0.0269845	0.495985
1Q by 2L	0.108167	0.226786	0.476955	0.646151	-0.414802	0.631136	0.0540833	0.113393	-0.207401	0.315568
1Q by 2Q	0.465667	0.196402	2.37098	0.045177	0.0127622	0.918571	0.232833	0.0982011	0.00638108	0.459286
1L by 3L	0.345	0.26187	1.31745	0.224167	-0.258873	0.948873	0.1725	0.130935	-0.129436	0.474436
1L by 3Q	-0.2365	0.226786	-1.04283	0.327511	-0.759469	0.286469	-0.11825	0.113393	-0.379735	0.143235
1Q by 3L	0.402667	0.226786	1.77554	0.113722	-0.120302	0.925636	0.201333	0.113393	-0.0601512	0.462818
1Q by 3Q	-0.248333	0.196402	-1.26441	0.241674	-0.701238	0.204571	-0.124167	0.0982011	-0.350619	0.102286
2L by 3L	-0.0956667	0.26187	-0.365322	0.724341	-0.699539	0.508206	-0.0478333	0.130935	-0.34977	0.254103
2L by 3Q	0.0976667	0.226786	0.430656	0.678086	-0.425302	0.620636	0.0488333	0.113393	-0.212651	0.310318
2Q by 3L	0.0251667	0.226786	0.110971	0.914373	-0.497802	0.548136	0.0125833	0.113393	-0.248901	0.274068
2Q by 3Q	-0.332833	0.196402	-1.69465	0.128589	-0.785738	0.120071	-0.166417	0.0982011	-0.392869	0.0600356
Factor	Effect Estimates; Var.:Gelling time (min); R-sqr=.98706; Adj:.95793 3 3-level factors, 1 Blocks, 27 Runs; MS Residual=.2057273 DV: Gelling time (min)
	Effect	Std.Err.	t(8)	p	-95,%	+95,%	Coeff.	Std.Err.	-95,%	+95,%
(1)P407 conc. (%)(L)	-4.81933	0.213816	-22.5397	1.58931e-08	-5.31239	-4.32627	-2.40967	0.106908	-2.6562	-2.16314			HPMC conc. (%)												HPMC conc. (%)												HPMC conc. (%)
Mean/Interc.	2.25593	0.0872899	25.8441	5.39156e-09	2.05464	2.45722	2.25593	0.0872899	2.05464	2.45722
P407 conc. (%)(Q)	-1.65722	0.18517	-8.94974	1.93097e-05	-2.08422	-1.23022	-0.828611	0.0925849	-1.04211	-0.61511			0.0												0.1												0.2
1L by 2Q	0.469	0.226786	2.06803	0.0724505	-0.0539691	0.991969	0.2345	0.113393	-0.0269845	0.495985
1Q by 2Q	0.465667	0.196402	2.37098	0.045177	0.0127622	0.918571	0.232833	0.0982011	0.00638108	0.459286
1Q by 3L	0.402667	0.226786	1.77554	0.113722	-0.120302	0.925636	0.201333	0.113393	-0.0601512	0.462818
1L by 3L	0.345	0.26187	1.31745	0.224167	-0.258873	0.948873	0.1725	0.130935	-0.129436	0.474436
2Q by 3Q	-0.332833	0.196402	-1.69465	0.128589	-0.785738	0.120071	-0.166417	0.0982011	-0.392869	0.0600356
1Q by 3Q	-0.248333	0.196402	-1.26441	0.241674	-0.701238	0.204571	-0.124167	0.0982011	-0.350619	0.102286
1L by 3Q	-0.2365	0.226786	-1.04283	0.327511	-0.759469	0.286469	-0.11825	0.113393	-0.379735	0.143235
ZnHA conc. (%)(Q)	-0.143556	0.18517	-0.775264	0.460483	-0.570558	0.283447	-0.0717778	0.0925849	-0.285279	0.141723
1Q by 2L	0.108167	0.226786	0.476955	0.646151	-0.414802	0.631136	0.0540833	0.113393	-0.207401	0.315568
(3)HPMC conc. (%)(L)	-0.105556	0.213816	-0.493675	0.634802	-0.598616	0.387504	-0.0527778	0.106908	-0.299308	0.193752
2L by 3Q	0.0976667	0.226786	0.430656	0.678086	-0.425302	0.620636	0.0488333	0.113393	-0.212651	0.310318
2L by 3L	-0.0956667	0.26187	-0.365322	0.724341	-0.699539	0.508206	-0.0478333	0.130935	-0.34977	0.254103
HPMC conc. (%)(Q)	0.0694444	0.18517	0.375031	0.717385	-0.357558	0.496447	0.0347222	0.0925849	-0.178779	0.248223
(2)ZnHA conc. (%)(L)	0.0384444	0.213816	0.179802	0.861779	-0.454616	0.531504	0.0192222	0.106908	-0.227308	0.265752
1L by 2L	0.031	0.26187	0.118379	0.908685	-0.572873	0.634873	0.0155	0.130935	-0.286436	0.317436
2Q by 3L	0.0251667	0.226786	0.110971	0.914373	-0.497802	0.548136	0.0125833	0.113393	-0.248901	0.274068
Factor	Effect Estimates; Var.:Gelling time (min); R-sqr=.98704; Adj:.96255 3 3-level factors, 1 Blocks, 27 Runs; MS Residual=.1831502 DV: Gelling time (min)
	Effect	Std.Err.	t(9)	p	-95,%	+95,%	Coeff.	Std.Err.	-95,%	+95,%
(1)P407 conc. (%)(L)	-4.81933	0.201743	-23.8885	1.88521e-09	-5.27571	-4.36296	-2.40967	0.100871	-2.63785	-2.18148
Mean/Interc.	2.25593	0.082361	27.3907	5.58799e-10	2.06961	2.44224	2.25593	0.082361	2.06961	2.44224			ZnHA conc. (%)												ZnHA conc. (%)												ZnHA conc. (%)
P407 conc. (%)(Q)	-1.65722	0.174714	-9.48534	5.54495e-06	-2.05245	-1.26199	-0.828611	0.0873571	-1.02623	-0.630996
1L by 2Q	0.469	0.21398	2.19179	0.0560862	-0.0150569	0.953057	0.2345	0.10699	-0.00752846	0.476528			0.1												0.2												0.3
1Q by 2Q	0.465667	0.185312	2.51287	0.033154	0.0464611	0.884872	0.232833	0.0926562	0.0232305	0.442436
1Q by 3L	0.402667	0.21398	1.88179	0.092541	-0.0813903	0.886724	0.201333	0.10699	-0.0406951	0.443362
1L by 3L	0.345	0.247083	1.39629	0.196106	-0.213941	0.903941	0.1725	0.123542	-0.10697	0.45197
2Q by 3Q	-0.332833	0.185312	-1.79607	0.106049	-0.752039	0.0863723	-0.166417	0.0926562	-0.376019	0.0431861
1Q by 3Q	-0.248333	0.185312	-1.34008	0.213067	-0.667539	0.170872	-0.124167	0.0926562	-0.333769	0.0854361
1L by 3Q	-0.2365	0.21398	-1.10524	0.297724	-0.720557	0.247557	-0.11825	0.10699	-0.360278	0.123778
ZnHA conc. (%)(Q)	-0.143556	0.174714	-0.82166	0.432497	-0.538786	0.251675	-0.0717778	0.0873571	-0.269393	0.125838
1Q by 2L	0.108167	0.21398	0.505498	0.625356	-0.37589	0.592224	0.0540833	0.10699	-0.187945	0.296112
(3)HPMC conc. (%)(L)	-0.105556	0.201743	-0.523219	0.613458	-0.561929	0.350818	-0.0527778	0.100871	-0.280964	0.175409
2L by 3Q	0.0976667	0.21398	0.456428	0.658897	-0.38639	0.581724	0.0488333	0.10699	-0.193195	0.290862
2L by 3L	-0.0956667	0.247083	-0.387184	0.707617	-0.654607	0.463274	-0.0478333	0.123542	-0.327304	0.231637
HPMC conc. (%)(Q)	0.0694444	0.174714	0.397475	0.70028	-0.325786	0.464675	0.0347222	0.0873571	-0.162893	0.232338
(2)ZnHA conc. (%)(L)	0.0384444	0.201743	0.190562	0.853098	-0.417929	0.494818	0.0192222	0.100871	-0.208964	0.247409
1L by 2L	0.031	0.247083	0.125464	0.902914	-0.527941	0.589941	0.0155	0.123542	-0.26397	0.29497
Factor	Effect Estimates; Var.:Gelling time (min); R-sqr=.98701; Adj:.96624 3 3-level factors, 1 Blocks, 27 Runs; MS Residual=.1651235 DV: Gelling time (min)
	Effect	Std.Err.	t(10)	p	-95,%	+95,%	Coeff.	Std.Err.	-95,%	+95,%
(1)P407 conc. (%)(L)	-4.81933	0.191557	-25.1587	2.25428e-10	-5.24615	-4.39252	-2.40967	0.0957785	-2.62307	-2.19626
Mean/Interc.	2.25593	0.0782028	28.8471	5.83846e-11	2.08168	2.43017	2.25593	0.0782028	2.08168	2.43017
P407 conc. (%)(Q)	-1.65722	0.165893	-9.98969	1.60465e-06	-2.02686	-1.28759	-0.828611	0.0829466	-1.01343	-0.643794
1L by 2Q	0.469	0.203177	2.30833	0.0436311	0.0162936	0.921706	0.2345	0.101588	0.0081468	0.460853			P407 conc. (%)												P407 conc. (%)												P407 conc. (%)
1Q by 2Q	0.465667	0.175956	2.64649	0.02446	0.0736114	0.857722	0.232833	0.0879782	0.0368057	0.428861
1Q by 3L	0.402667	0.203177	1.98185	0.0756392	-0.0500397	0.855373	0.201333	0.101588	-0.0250199	0.427687			12												15												18
1L by 3L	0.345	0.234609	1.47053	0.172168	-0.17774	0.86774	0.1725	0.117304	-0.0888702	0.43387
2Q by 3Q	-0.332833	0.175956	-1.89157	0.0878349	-0.724889	0.0592219	-0.166417	0.0879782	-0.362444	0.029611
1Q by 3Q	-0.248333	0.175956	-1.41133	0.188493	-0.640389	0.143722	-0.124167	0.0879782	-0.320194	0.071861
1L by 3Q	-0.2365	0.203177	-1.16401	0.27144	-0.689206	0.216206	-0.11825	0.101588	-0.344603	0.108103
ZnHA conc. (%)(Q)	-0.143556	0.165893	-0.865349	0.407128	-0.513189	0.226078	-0.0717778	0.0829466	-0.256594	0.113039
1Q by 2L	0.108167	0.203177	0.532377	0.606091	-0.34454	0.560873	0.0540833	0.101588	-0.17227	0.280437
(3)HPMC conc. (%)(L)	-0.105556	0.191557	-0.55104	0.593703	-0.532371	0.32126	-0.0527778	0.0957785	-0.266186	0.16063
2L by 3Q	0.0976667	0.203177	0.480698	0.641075	-0.35504	0.550373	0.0488333	0.101588	-0.17752	0.275187
2L by 3L	-0.0956667	0.234609	-0.407772	0.692034	-0.618407	0.427074	-0.0478333	0.117304	-0.309203	0.213537
HPMC conc. (%)(Q)	0.0694444	0.165893	0.418609	0.68435	-0.300189	0.439078	0.0347222	0.0829466	-0.150094	0.219539
(2)ZnHA conc. (%)(L)	0.0384444	0.191557	0.200694	0.84496	-0.388371	0.46526	0.0192222	0.0957785	-0.194186	0.23263
Factor	Effect Estimates; Var.:Gelling time (min); R-sqr=.98696; Adj:.96918 3 3-level factors, 1 Blocks, 27 Runs; MS Residual=.1507169 DV: Gelling time (min)
	Effect	Std.Err.	t(11)	p	-95,%	+95,%	Coeff.	Std.Err.	-95,%	+95,%
(1)P407 conc. (%)(L)	-4.81933	0.18301	-26.3337	2.74605e-11	-5.22214	-4.41653	-2.40967	0.091505	-2.61107	-2.20827
Mean/Interc.	2.25593	0.0747135	30.1944	6.21466e-12	2.09148	2.42037	2.25593	0.0747135	2.09148	2.42037
P407 conc. (%)(Q)	-1.65722	0.158491	-10.4562	4.72543e-07	-2.00606	-1.30839	-0.828611	0.0792456	-1.00303	-0.654193
1L by 2Q	0.469	0.194111	2.41614	0.0342402	0.0417638	0.896236	0.2345	0.0970557	0.0208819	0.448118
1Q by 2Q	0.465667	0.168105	2.77009	0.0182241	0.0956693	0.835664	0.232833	0.0840527	0.0478346	0.417832
1Q by 3L	0.402667	0.194111	2.07441	0.0622967	-0.0245695	0.829903	0.201333	0.0970557	-0.0122848	0.414951
1L by 3L	0.345	0.22414	1.53921	0.152008	-0.14833	0.83833	0.1725	0.11207	-0.0741649	0.419165
2Q by 3Q	-0.332833	0.168105	-1.97991	0.0732807	-0.702831	0.0371641	-0.166417	0.0840527	-0.351415	0.018582
1Q by 3Q	-0.248333	0.168105	-1.47725	0.167658	-0.618331	0.121664	-0.124167	0.0840527	-0.309165	0.060832
1L by 3Q	-0.2365	0.194111	-1.21837	0.248569	-0.663736	0.190736	-0.11825	0.0970557	-0.331868	0.0953681
ZnHA conc. (%)(Q)	-0.143556	0.158491	-0.905763	0.384472	-0.492392	0.205281	-0.0717778	0.0792456	-0.246196	0.102641
1Q by 2L	0.108167	0.194111	0.55724	0.588522	-0.31907	0.535403	0.0540833	0.0970557	-0.159535	0.267701
(3)HPMC conc. (%)(L)	-0.105556	0.18301	-0.576775	0.575704	-0.508358	0.297247	-0.0527778	0.091505	-0.254179	0.148623
2L by 3Q	0.0976667	0.194111	0.503148	0.624783	-0.32957	0.524903	0.0488333	0.0970557	-0.164785	0.262451
2L by 3L	-0.0956667	0.22414	-0.426816	0.677747	-0.588997	0.397663	-0.0478333	0.11207	-0.294498	0.198832
HPMC conc. (%)(Q)	0.0694444	0.158491	0.438159	0.669751	-0.279392	0.418281	0.0347222	0.0792456	-0.139696	0.209141
Factor	Effect Estimates; Var.:Gelling time (min); R-sqr=.98673; Adj:.97126 3 3-level factors, 1 Blocks, 27 Runs; MS Residual=.1405684 DV: Gelling time (min)
	Effect	Std.Err.	t(12)	p	-95,%	+95,%	Coeff.	Std.Err.	-95,%	+95,%
(1)P407 conc. (%)(L)	-4.81933	0.176741	-27.2678	3.6464e-12	-5.20442	-4.43425	-2.40967	0.0883706	-2.60221	-2.21712
Mean/Interc.	2.25593	0.0721543	31.2653	7.21308e-13	2.09872	2.41314	2.25593	0.0721543	2.09872	2.41314
P407 conc. (%)(Q)	-1.65722	0.153062	-10.8271	1.50775e-07	-1.99072	-1.32373	-0.828611	0.0765311	-0.995358	-0.661864
1L by 2Q	0.469	0.187462	2.50184	0.0278215	0.0605548	0.877445	0.2345	0.0937311	0.0302774	0.438723
1Q by 2Q	0.465667	0.162347	2.86834	0.0141333	0.111943	0.819391	0.232833	0.0811735	0.0559714	0.409695
1Q by 3L	0.402667	0.187462	2.14799	0.0528327	-0.00577849	0.811112	0.201333	0.0937311	-0.00288925	0.405556
1L by 3L	0.345	0.216463	1.59381	0.136963	-0.126632	0.816632	0.1725	0.108231	-0.0633159	0.408316
2Q by 3Q	-0.332833	0.162347	-2.05013	0.0628568	-0.686557	0.0208905	-0.166417	0.0811735	-0.343279	0.0104453
1Q by 3Q	-0.248333	0.162347	-1.52964	0.152029	-0.602057	0.105391	-0.124167	0.0811735	-0.301029	0.0526953
1L by 3Q	-0.2365	0.187462	-1.26159	0.23107	-0.644945	0.171945	-0.11825	0.0937311	-0.322473	0.0859726
ZnHA conc. (%)(Q)	-0.143556	0.153062	-0.93789	0.366795	-0.47705	0.189939	-0.0717778	0.0765311	-0.238525	0.0949693
1Q by 2L	0.108167	0.187462	0.577005	0.574601	-0.300278	0.516612	0.0540833	0.0937311	-0.150139	0.258306
(3)HPMC conc. (%)(L)	-0.105556	0.176741	-0.597233	0.561452	-0.490641	0.27953	-0.0527778	0.0883706	-0.245321	0.139765
2L by 3Q	0.0976667	0.187462	0.520994	0.61185	-0.310778	0.506112	0.0488333	0.0937311	-0.155389	0.253056
2L by 3L	-0.0956667	0.216463	-0.441954	0.666382	-0.567299	0.375965	-0.0478333	0.108231	-0.283649	0.187983
Factor	Effect Estimates; Var.:Gelling time (min); R-sqr=.98652; Adj:.97304 3 3-level factors, 1 Blocks, 27 Runs; MS Residual=.1318675 DV: Gelling time (min)
	Effect	Std.Err.	t(13)	p	-95,%	+95,%	Coeff.	Std.Err.	-95,%	+95,%
(1)P407 conc. (%)(L)	-4.81933	0.171184	-28.153	4.90425e-13	-5.18915	-4.44951	-2.40967	0.0855919	-2.59458	-2.22476
Mean/Interc.	2.25593	0.0698855	32.2803	8.47999e-14	2.10495	2.4069	2.25593	0.0698855	2.10495	2.4069
P407 conc. (%)(Q)	-1.65722	0.148249	-11.1786	4.8681e-08	-1.9775	-1.33695	-0.828611	0.0741247	-0.988748	-0.668474
1L by 2Q	0.469	0.181568	2.58306	0.0227246	0.0767466	0.861253	0.2345	0.0907839	0.0383733	0.430627
1Q by 2Q	0.465667	0.157242	2.96146	0.0110264	0.125965	0.805368	0.232833	0.0786212	0.0629826	0.402684
1Q by 3L	0.402667	0.181568	2.21772	0.0450072	0.0104133	0.79492	0.201333	0.0907839	0.00520665	0.39746
1L by 3L	0.345	0.209656	1.64555	0.123806	-0.107935	0.797935	0.1725	0.104828	-0.0539676	0.398968
2Q by 3Q	-0.332833	0.157242	-2.11669	0.0541455	-0.672535	0.00686805	-0.166417	0.0786212	-0.336267	0.00343403
1Q by 3Q	-0.248333	0.157242	-1.5793	0.138281	-0.588035	0.0913681	-0.124167	0.0786212	-0.294017	0.045684
1L by 3Q	-0.2365	0.181568	-1.30254	0.215334	-0.628753	0.155753	-0.11825	0.0907839	-0.314377	0.0778767
ZnHA conc. (%)(Q)	-0.143556	0.148249	-0.968338	0.350547	-0.463829	0.176718	-0.0717778	0.0741247	-0.231915	0.088359
1Q by 2L	0.108167	0.181568	0.595737	0.56158	-0.284087	0.50042	0.0540833	0.0907839	-0.142043	0.25021
(3)HPMC conc. (%)(L)	-0.105556	0.171184	-0.616621	0.548131	-0.475376	0.264264	-0.0527778	0.0855919	-0.237688	0.132132
2L by 3Q	0.0976667	0.181568	0.537907	0.599729	-0.294587	0.48992	0.0488333	0.0907839	-0.147293	0.24496
Factor	Effect Estimates; Var.:Gelling time (min); R-sqr=.98622; Adj:.9744 3 3-level factors, 1 Blocks, 27 Runs; MS Residual=.1251737 DV: Gelling time (min)
	Effect	Std.Err.	t(14)	p	-95,%	+95,%	Coeff.	Std.Err.	-95,%	+95,%
(1)P407 conc. (%)(L)	-4.81933	0.166782	-28.8959	6.99708e-14	-5.17705	-4.46162	-2.40967	0.0833912	-2.58852	-2.23081
Mean/Interc.	2.25593	0.0680886	33.1322	1.0578e-14	2.10989	2.40196	2.25593	0.0680886	2.10989	2.40196
P407 conc. (%)(Q)	-1.65722	0.144438	-11.4736	1.65991e-08	-1.96701	-1.34743	-0.828611	0.0722189	-0.983505	-0.673717
1L by 2Q	0.469	0.176899	2.65122	0.0189837	0.0895883	0.848412	0.2345	0.0884497	0.0447942	0.424206
1Q by 2Q	0.465667	0.153199	3.03961	0.00882996	0.137087	0.794247	0.232833	0.0765997	0.0685433	0.397123
1Q by 3L	0.402667	0.176899	2.27625	0.0390688	0.023255	0.782078	0.201333	0.0884497	0.0116275	0.391039
1L by 3L	0.345	0.204266	1.68897	0.113362	-0.0931069	0.783107	0.1725	0.102133	-0.0465534	0.391553
2Q by 3Q	-0.332833	0.153199	-2.17255	0.0474775	-0.661413	-0.00425319	-0.166417	0.0765997	-0.330707	-0.00212659
1Q by 3Q	-0.248333	0.153199	-1.62098	0.127319	-0.576913	0.0802468	-0.124167	0.0765997	-0.288457	0.0401234
1L by 3Q	-0.2365	0.176899	-1.33692	0.202569	-0.615912	0.142912	-0.11825	0.0884497	-0.307956	0.0714558
ZnHA conc. (%)(Q)	-0.143556	0.144438	-0.993892	0.337144	-0.453344	0.166233	-0.0717778	0.0722189	-0.226672	0.0831164
1Q by 2L	0.108167	0.176899	0.611458	0.550697	-0.271245	0.487578	0.0540833	0.0884497	-0.135623	0.243789
(3)HPMC conc. (%)(L)	-0.105556	0.166782	-0.632894	0.537004	-0.463268	0.252157	-0.0527778	0.0833912	-0.231634	0.126079
Factor	Effect Estimates; Var.:Gelling time (min); R-sqr=.98582; Adj:.97543 3 3-level factors, 1 Blocks, 27 Runs; MS Residual=.1201714 DV: Gelling time (min)
	Effect	Std.Err.	t(15)	p	-95,%	+95,%	Coeff.	Std.Err.	-95,%	+95,%
(1)P407 conc. (%)(L)	-4.81933	0.163416	-29.4912	1.07037e-14	-5.16765	-4.47102	-2.40967	0.0817079	-2.58382	-2.23551
Mean/Interc.	2.25593	0.0667143	33.8147	1.41513e-15	2.11373	2.39812	2.25593	0.0667143	2.11373	2.39812
P407 conc. (%)(Q)	-1.65722	0.141522	-11.71	6.03478e-09	-1.95887	-1.35557	-0.828611	0.0707612	-0.979435	-0.677787
1L by 2Q	0.469	0.173329	2.70584	0.0162671	0.0995586	0.838441	0.2345	0.0866644	0.0497793	0.419221
1Q by 2Q	0.465667	0.150107	3.10223	0.00728398	0.145721	0.785612	0.232833	0.0750535	0.0728605	0.392806
1Q by 3L	0.402667	0.173329	2.32314	0.0346379	0.0332252	0.772108	0.201333	0.0866644	0.0166126	0.386054
1L by 3L	0.345	0.200143	1.72377	0.105292	-0.0815942	0.771594	0.1725	0.100071	-0.0407971	0.385797
2Q by 3Q	-0.332833	0.150107	-2.21731	0.0424679	-0.652779	-0.0128877	-0.166417	0.0750535	-0.32639	-0.00644383
1Q by 3Q	-0.248333	0.150107	-1.65437	0.11882	-0.568279	0.0716123	-0.124167	0.0750535	-0.28414	0.0358062
1L by 3Q	-0.2365	0.173329	-1.36446	0.192545	-0.605941	0.132941	-0.11825	0.0866644	-0.302971	0.0664707
ZnHA conc. (%)(Q)	-0.143556	0.141522	-1.01437	0.326491	-0.445203	0.158092	-0.0717778	0.0707612	-0.222602	0.0790461
1Q by 2L	0.108167	0.173329	0.624055	0.541967	-0.261275	0.477608	0.0540833	0.0866644	-0.130637	0.238804
Factor	Effect Estimates; Var.:Gelling time (min); R-sqr=.98546; Adj:.97637 3 3-level factors, 1 Blocks, 27 Runs; MS Residual=.1155857 DV: Gelling time (min)
	Effect	Std.Err.	t(16)	p	-95,%	+95,%	Coeff.	Std.Err.	-95,%	+95,%
(1)P407 conc. (%)(L)	-4.81933	0.160268	-30.0705	1.65289e-15	-5.15909	-4.47958	-2.40967	0.0801338	-2.57954	-2.23979
Mean/Interc.	2.25593	0.065429	34.479	1.91123e-16	2.11722	2.39463	2.25593	0.065429	2.11722	2.39463
P407 conc. (%)(Q)	-1.65722	0.138796	-11.94	2.21236e-09	-1.95146	-1.36299	-0.828611	0.0693979	-0.975728	-0.681494
1L by 2Q	0.469	0.169989	2.75899	0.0139732	0.108638	0.829362	0.2345	0.0849947	0.0543192	0.414681
1Q by 2Q	0.465667	0.147215	3.16317	0.00602631	0.153584	0.777749	0.232833	0.0736076	0.0767922	0.388874
1Q by 3L	0.402667	0.169989	2.36877	0.03077	0.0423051	0.763028	0.201333	0.0849947	0.0211525	0.381514
1L by 3L	0.345	0.196287	1.75763	0.0979232	-0.0711097	0.76111	0.1725	0.0981435	-0.0355549	0.380555
2Q by 3Q	-0.332833	0.147215	-2.26086	0.038057	-0.644916	-0.020751	-0.166417	0.0736076	-0.322458	-0.0103755
1Q by 3Q	-0.248333	0.147215	-1.68687	0.111024	-0.560416	0.063749	-0.124167	0.0736076	-0.280208	0.0318745
1L by 3Q	-0.2365	0.169989	-1.39126	0.18319	-0.596862	0.123862	-0.11825	0.0849947	-0.298431	0.0619308
ZnHA conc. (%)(Q)	-0.143556	0.138796	-1.03429	0.31638	-0.43779	0.150678	-0.0717778	0.0693979	-0.218895	0.0753392
Factor	Effect Estimates; Var.:Gelling time (min); R-sqr=.98448; Adj:.97627 3 3-level factors, 1 Blocks, 27 Runs; MS Residual=.11606 DV: Gelling time (min)
	Effect	Std.Err.	t(17)	p	-95,%	+95,%	Coeff.	Std.Err.	-95,%	+95,%
(1)P407 conc. (%)(L)	-4.81933	0.160596	-30.009	3.63462e-16	-5.15816	-4.48051	-2.40967	0.0802981	-2.57908	-2.24025
Mean/Interc.	2.25593	0.0655631	34.4085	3.68109e-17	2.1176	2.39425	2.25593	0.0655631	2.1176	2.39425
P407 conc. (%)(Q)	-1.65722	0.13908	-11.9156	1.12092e-09	-1.95066	-1.36379	-0.828611	0.0695402	-0.975328	-0.681894
1L by 2Q	0.469	0.170338	2.75335	0.0135723	0.109618	0.828382	0.2345	0.085169	0.0548092	0.414191
1Q by 2Q	0.465667	0.147517	3.1567	0.00575952	0.154433	0.7769	0.232833	0.0737585	0.0772165	0.38845
1Q by 3L	0.402667	0.170338	2.36393	0.0302503	0.0432851	0.762048	0.201333	0.085169	0.0216425	0.381024
1L by 3L	0.345	0.196689	1.75404	0.0974323	-0.0699781	0.759978	0.1725	0.0983446	-0.034989	0.379989
2Q by 3Q	-0.332833	0.147517	-2.25624	0.0375161	-0.644067	-0.0215998	-0.166417	0.0737585	-0.322033	-0.0107999
1Q by 3Q	-0.248333	0.147517	-1.68342	0.110565	-0.559567	0.0629002	-0.124167	0.0737585	-0.279783	0.0314501
1L by 3Q	-0.2365	0.170338	-1.38842	0.182936	-0.595882	0.122882	-0.11825	0.085169	-0.297941	0.0614408

## Sheet: G' 
Factor	Effect Estimates; Var.:G' (Pa); R-sqr=.99887; Adj:.99632 3 3-level factors, 1 Blocks, 27 Runs; MS Residual=112,052.6 DV: G' (Pa)
	Effect	Std.Err.	t(8)	p	-95,%	+95,%	Coeff.	Std.Err.	-95,%	+95,%
Mean/Interc.	4651.65	64.4212	72.2068	1.50729e-12	4503.1	4800.21	4651.65	64.4212	4503.1	4800.21
(1)P407 conc. (%)(L)	12041.1	157.799	76.3063	9.6959e-13	11677.2	12405	6020.54	78.8996	5838.59	6202.48
P407 conc. (%)(Q)	-4734.99	136.658	-34.6484	5.26461e-10	-5050.12	-4419.85	-2367.49	68.3291	-2525.06	-2209.93
(2)ZnHA conc. (%)(L)	-552.668	157.799	-3.50235	0.00805132	-916.553	-188.782	-276.334	78.8996	-458.277	-94.3911
ZnHA conc. (%)(Q)	-164.031	136.658	-1.2003	0.264357	-479.165	151.104	-82.0153	68.3291	-239.582	75.5518
(3)HPMC conc. (%)(L)	-38.3711	157.799	-0.243164	0.813997	-402.257	325.514	-19.1856	78.8996	-201.128	162.757
HPMC conc. (%)(Q)	53.4144	136.658	0.390862	0.706102	-261.72	368.549	26.7072	68.3291	-130.86	184.274
1L by 2L	-555.88	193.264	-2.87628	0.0206291	-1001.55	-110.213	-277.94	96.6319	-500.773	-55.1065
1L by 2Q	-178.597	167.371	-1.06707	0.317081	-564.556	207.362	-89.2983	83.6857	-282.278	103.681
1Q by 2L	-61.1517	167.371	-0.365365	0.72431	-447.111	324.807	-30.5758	83.6857	-223.555	162.404
1Q by 2Q	69.7192	144.948	0.480995	0.6434	-264.531	403.969	34.8596	72.4739	-132.266	201.985
1L by 3L	-200.303	193.264	-1.03642	0.330313	-645.97	245.364	-100.152	96.6319	-322.985	122.682
1L by 3Q	143.573	167.371	0.857813	0.415953	-242.386	529.532	71.7867	83.6857	-121.193	264.766
1Q by 3L	235.323	167.371	1.406	0.197356	-150.636	621.282	117.662	83.6857	-75.3178	310.641
1Q by 3Q	-59.3558	144.948	-0.409498	0.692919	-393.606	274.894	-29.6779	72.4739	-196.803	137.447
2L by 3L	142.137	193.264	0.735454	0.483064	-303.53	587.804	71.0683	96.6319	-151.765	293.902
2L by 3Q	-310.477	167.371	-1.85502	0.100698	-696.436	75.4823	-155.238	83.6857	-348.218	37.7411
2Q by 3L	-18.3567	167.371	-0.109676	0.915367	-404.316	367.602	-9.17833	83.6857	-202.158	183.801
2Q by 3Q	-5.70583	144.948	-0.0393647	0.969564	-339.956	328.544	-2.85292	72.4739	-169.978	164.272
Factor	Effect Estimates; Var.:G' (Pa); R-sqr=.99887; Adj:.99632 3 3-level factors, 1 Blocks, 27 Runs; MS Residual=112,052.6 DV: G' (Pa)
	Effect	Std.Err.	t(8)	p	-95,%	+95,%	Coeff.	Std.Err.	-95,%	+95,%
(1)P407 conc. (%)(L)	12041.1	157.799	76.3063	9.6959e-13	11677.2	12405	6020.54	78.8996	5838.59	6202.48			HPMC conc. (%)												HPMC conc. (%)												HPMC conc. (%)
P407 conc. (%)(Q)	-4734.99	136.658	-34.6484	5.26461e-10	-5050.12	-4419.85	-2367.49	68.3291	-2525.06	-2209.93
Mean/Interc.	4651.65	64.4212	72.2068	1.50729e-12	4503.1	4800.21	4651.65	64.4212	4503.1	4800.21			0.0												0.1												0.2
1L by 2L	-555.88	193.264	-2.87628	0.0206291	-1001.55	-110.213	-277.94	96.6319	-500.773	-55.1065
(2)ZnHA conc. (%)(L)	-552.668	157.799	-3.50235	0.00805132	-916.553	-188.782	-276.334	78.8996	-458.277	-94.3911
2L by 3Q	-310.477	167.371	-1.85502	0.100698	-696.436	75.4823	-155.238	83.6857	-348.218	37.7411
1Q by 3L	235.323	167.371	1.406	0.197356	-150.636	621.282	117.662	83.6857	-75.3178	310.641
1L by 3L	-200.303	193.264	-1.03642	0.330313	-645.97	245.364	-100.152	96.6319	-322.985	122.682
1L by 2Q	-178.597	167.371	-1.06707	0.317081	-564.556	207.362	-89.2983	83.6857	-282.278	103.681
ZnHA conc. (%)(Q)	-164.031	136.658	-1.2003	0.264357	-479.165	151.104	-82.0153	68.3291	-239.582	75.5518
1L by 3Q	143.573	167.371	0.857813	0.415953	-242.386	529.532	71.7867	83.6857	-121.193	264.766
2L by 3L	142.137	193.264	0.735454	0.483064	-303.53	587.804	71.0683	96.6319	-151.765	293.902
1Q by 2Q	69.7192	144.948	0.480995	0.6434	-264.531	403.969	34.8596	72.4739	-132.266	201.985
1Q by 2L	-61.1517	167.371	-0.365365	0.72431	-447.111	324.807	-30.5758	83.6857	-223.555	162.404
1Q by 3Q	-59.3558	144.948	-0.409498	0.692919	-393.606	274.894	-29.6779	72.4739	-196.803	137.447
HPMC conc. (%)(Q)	53.4144	136.658	0.390862	0.706102	-261.72	368.549	26.7072	68.3291	-130.86	184.274
(3)HPMC conc. (%)(L)	-38.3711	157.799	-0.243164	0.813997	-402.257	325.514	-19.1856	78.8996	-201.128	162.757
2Q by 3L	-18.3567	167.371	-0.109676	0.915367	-404.316	367.602	-9.17833	83.6857	-202.158	183.801
2Q by 3Q	-5.70583	144.948	-0.0393647	0.969564	-339.956	328.544	-2.85292	72.4739	-169.978	164.272
Factor	Effect Estimates; Var.:G' (Pa); R-sqr=.99887; Adj:.99673 3 3-level factors, 1 Blocks, 27 Runs; MS Residual=99,621.62 DV: G' (Pa)
	Effect	Std.Err.	t(9)	p	-95,%	+95,%	Coeff.	Std.Err.	-95,%	+95,%
(1)P407 conc. (%)(L)	12041.1	148.789	80.9272	3.40079e-14	11704.5	12377.7	6020.54	74.3945	5852.24	6188.83
P407 conc. (%)(Q)	-4734.99	128.855	-36.7466	4.05611e-11	-5026.48	-4443.5	-2367.49	64.4275	-2513.24	-2221.75			ZnHA conc. (%)												ZnHA conc. (%)												ZnHA conc. (%)
Mean/Interc.	4651.65	60.7428	76.5795	5.58644e-14	4514.24	4789.06	4651.65	60.7428	4514.24	4789.06
1L by 2L	-555.88	182.228	-3.05046	0.0137827	-968.109	-143.651	-277.94	91.1142	-484.055	-71.8253			0.1												0.2												0.3
(2)ZnHA conc. (%)(L)	-552.668	148.789	-3.71444	0.0048118	-889.252	-216.084	-276.334	74.3945	-444.626	-108.042
2L by 3Q	-310.477	157.814	-1.96735	0.080685	-667.478	46.5245	-155.238	78.9072	-333.739	23.2622
1Q by 3L	235.323	157.814	1.49114	0.170117	-121.678	592.324	117.662	78.9072	-60.8389	296.162
1L by 3L	-200.303	182.228	-1.09919	0.300218	-612.533	211.926	-100.152	91.1142	-306.266	105.963
1L by 2Q	-178.597	157.814	-1.13169	0.287017	-535.598	178.404	-89.2983	78.9072	-267.799	89.2022
ZnHA conc. (%)(Q)	-164.031	128.855	-1.27299	0.234921	-455.521	127.46	-82.0153	64.4275	-227.76	63.7298
1L by 3Q	143.573	157.814	0.90976	0.386664	-213.428	500.574	71.7867	78.9072	-106.714	250.287
2L by 3L	142.137	182.228	0.779992	0.455418	-270.093	554.366	71.0683	91.1142	-135.046	277.183
1Q by 2Q	69.7192	136.671	0.510123	0.62224	-239.453	378.891	34.8596	68.3357	-119.726	189.446
1Q by 2L	-61.1517	157.814	-0.387491	0.707397	-418.153	295.849	-30.5758	78.9072	-209.076	147.925
1Q by 3Q	-59.3558	136.671	-0.434296	0.674299	-368.528	249.816	-29.6779	68.3357	-184.264	124.908
HPMC conc. (%)(Q)	53.4144	128.855	0.414532	0.688191	-238.076	344.905	26.7072	64.4275	-119.038	172.452
(3)HPMC conc. (%)(L)	-38.3711	148.789	-0.25789	0.802292	-374.955	298.213	-19.1856	74.3945	-187.477	149.106
2Q by 3L	-18.3567	157.814	-0.116318	0.909955	-375.358	338.644	-9.17833	78.9072	-187.679	169.322
Factor	Effect Estimates; Var.:G' (Pa); R-sqr=.99887; Adj:.99705 3 3-level factors, 1 Blocks, 27 Runs; MS Residual=89,794.25 DV: G' (Pa)
	Effect	Std.Err.	t(10)	p	-95,%	+95,%	Coeff.	Std.Err.	-95,%	+95,%
(1)P407 conc. (%)(L)	12041.1	141.26	85.2407	1.20751e-15	11726.3	12355.8	6020.54	70.6298	5863.16	6177.91
P407 conc. (%)(Q)	-4734.99	122.334	-38.7053	3.16341e-12	-5007.57	-4462.41	-2367.49	61.1672	-2503.78	-2231.2
Mean/Interc.	4651.65	57.669	80.6612	2.09602e-15	4523.16	4780.15	4651.65	57.669	4523.16	4780.15			P407 conc. (%)												P407 conc. (%)												P407 conc. (%)
1L by 2L	-555.88	173.007	-3.21305	0.00928391	-941.364	-170.396	-277.94	86.5035	-470.682	-85.1982
(2)ZnHA conc. (%)(L)	-552.668	141.26	-3.91243	0.00290182	-867.414	-237.922	-276.334	70.6298	-433.707	-118.961			12												15												18
2L by 3Q	-310.477	149.828	-2.07221	0.0650418	-644.315	23.3619	-155.238	74.9142	-322.158	11.681
1Q by 3L	235.323	149.828	1.57062	0.147345	-98.5152	569.162	117.662	74.9142	-49.2576	284.581
1L by 3L	-200.303	173.007	-1.15778	0.27386	-585.787	185.18	-100.152	86.5035	-292.893	92.5901
1L by 2Q	-178.597	149.828	-1.19201	0.260778	-512.435	155.242	-89.2983	74.9142	-256.218	77.621
ZnHA conc. (%)(Q)	-164.031	122.334	-1.34084	0.209635	-436.609	108.547	-82.0153	61.1672	-218.304	54.2737
1L by 3Q	143.573	149.828	0.958252	0.36053	-190.265	477.412	71.7867	74.9142	-95.1326	238.706
2L by 3L	142.137	173.007	0.821566	0.430476	-243.347	527.62	71.0683	86.5035	-121.673	263.81
1Q by 2Q	69.7192	129.755	0.537313	0.602802	-219.394	358.832	34.8596	64.8776	-109.697	179.416
1Q by 2L	-61.1517	149.828	-0.408145	0.691769	-394.99	272.687	-30.5758	74.9142	-197.495	136.343
1Q by 3Q	-59.3558	129.755	-0.457445	0.657129	-348.469	229.757	-29.6779	64.8776	-174.234	114.878
HPMC conc. (%)(Q)	53.4144	122.334	0.436626	0.671659	-219.164	325.992	26.7072	61.1672	-109.582	162.996
(3)HPMC conc. (%)(L)	-38.3711	141.26	-0.271635	0.791428	-353.117	276.375	-19.1856	70.6298	-176.559	138.187
Factor	Effect Estimates; Var.:G' (Pa); R-sqr=.99886; Adj:.9973 3 3-level factors, 1 Blocks, 27 Runs; MS Residual=82,233.45 DV: G' (Pa)
	Effect	Std.Err.	t(11)	p	-95,%	+95,%	Coeff.	Std.Err.	-95,%	+95,%
(1)P407 conc. (%)(L)	12041.1	135.182	89.0732	4.45424e-17	11743.5	12338.6	6020.54	67.5909	5871.77	6169.3
P407 conc. (%)(Q)	-4734.99	117.071	-40.4455	2.5627e-13	-4992.66	-4477.32	-2367.49	58.5354	-2496.33	-2238.66
Mean/Interc.	4651.65	55.1877	84.2878	8.16999e-17	4530.19	4773.12	4651.65	55.1877	4530.19	4773.12
1L by 2L	-555.88	165.563	-3.35751	0.006392	-920.282	-191.478	-277.94	82.7816	-460.141	-95.739
(2)ZnHA conc. (%)(L)	-552.668	135.182	-4.08833	0.00179461	-850.201	-255.135	-276.334	67.5909	-425.1	-127.567
2L by 3Q	-310.477	143.382	-2.16538	0.0532033	-626.058	5.10472	-155.238	71.6909	-313.029	2.55236
1Q by 3L	235.323	143.382	1.64123	0.129002	-80.2581	550.905	117.662	71.6909	-40.129	275.452
1L by 3L	-200.303	165.563	-1.20983	0.251702	-564.705	164.099	-100.152	82.7816	-282.353	82.0493
1L by 2Q	-178.597	143.382	-1.2456	0.23879	-494.178	136.985	-89.2983	71.6909	-247.089	68.4924
ZnHA conc. (%)(Q)	-164.031	117.071	-1.40112	0.188753	-421.702	93.6406	-82.0153	58.5354	-210.851	46.8203
1L by 3Q	143.573	143.382	1.00134	0.338183	-172.008	459.155	71.7867	71.6909	-86.004	229.577
2L by 3L	142.137	165.563	0.858504	0.408932	-222.265	506.539	71.0683	82.7816	-111.133	253.269
1Q by 2Q	69.7192	124.172	0.561471	0.585734	-203.582	343.021	34.8596	62.0862	-101.791	171.51
1Q by 2L	-61.1517	143.382	-0.426495	0.677974	-376.733	254.43	-30.5758	71.6909	-188.367	127.215
1Q by 3Q	-59.3558	124.172	-0.478012	0.642	-332.657	213.946	-29.6779	62.0862	-166.329	106.973
HPMC conc. (%)(Q)	53.4144	117.071	0.456258	0.657081	-204.257	311.086	26.7072	58.5354	-102.128	155.543
Factor	Effect Estimates; Var.:G' (Pa); R-sqr=.99884; Adj:.99748 3 3-level factors, 1 Blocks, 27 Runs; MS Residual=76,807.22 DV: G' (Pa)
	Effect	Std.Err.	t(12)	p	-95,%	+95,%	Coeff.	Std.Err.	-95,%	+95,%
(1)P407 conc. (%)(L)	12041.1	130.646	92.1659	1.77885e-18	11756.4	12325.7	6020.54	65.3228	5878.21	6162.86
P407 conc. (%)(Q)	-4734.99	113.142	-41.8498	2.24676e-14	-4981.5	-4488.47	-2367.49	56.5712	-2490.75	-2244.24
Mean/Interc.	4651.65	53.3358	87.2144	3.44768e-18	4535.44	4767.86	4651.65	53.3358	4535.44	4767.86
1L by 2L	-555.88	160.008	-3.47409	0.0045962	-904.506	-207.254	-277.94	80.0038	-452.253	-103.627
(2)ZnHA conc. (%)(L)	-552.668	130.646	-4.23028	0.00116741	-837.32	-268.015	-276.334	65.3228	-418.66	-134.008
2L by 3Q	-310.477	138.571	-2.24057	0.0447514	-612.396	-8.55732	-155.238	69.2853	-306.198	-4.27866
1Q by 3L	235.323	138.571	1.69822	0.115222	-66.596	537.243	117.662	69.2853	-33.298	268.621
1L by 3L	-200.303	160.008	-1.25184	0.234481	-548.93	148.323	-100.152	80.0038	-274.465	74.1616
1L by 2Q	-178.597	138.571	-1.28885	0.221743	-480.516	123.323	-89.2983	69.2853	-240.258	61.6613
ZnHA conc. (%)(Q)	-164.031	113.142	-1.44977	0.172751	-410.547	82.4856	-82.0153	56.5712	-205.273	41.2428
1L by 3Q	143.573	138.571	1.0361	0.320583	-158.346	445.493	71.7867	69.2853	-79.173	222.746
2L by 3L	142.137	160.008	0.888312	0.391831	-206.49	490.763	71.0683	80.0038	-103.245	245.382
1Q by 2Q	69.7192	120.006	0.580966	0.572014	-191.751	331.189	34.8596	60.0028	-95.8753	165.594
1Q by 2L	-61.1517	138.571	-0.441303	0.66684	-363.071	240.768	-30.5758	69.2853	-181.536	120.384
1Q by 3Q	-59.3558	120.006	-0.494609	0.629807	-320.826	202.114	-29.6779	60.0028	-160.413	101.057
Factor	Effect Estimates; Var.:G' (Pa); R-sqr=.99881; Adj:.99762 3 3-level factors, 1 Blocks, 27 Runs; MS Residual=72,344.35 DV: G' (Pa)
	Effect	Std.Err.	t(13)	p	-95,%	+95,%	Coeff.	Std.Err.	-95,%	+95,%
(1)P407 conc. (%)(L)	12041.1	126.793	94.9662	7.32931e-20	11767.2	12315	6020.54	63.3966	5883.58	6157.5
P407 conc. (%)(Q)	-4734.99	109.806	-43.1213	2.0319e-15	-4972.21	-4497.77	-2367.49	54.9031	-2486.1	-2248.88
Mean/Interc.	4651.65	51.7631	89.8642	1.50103e-19	4539.83	4763.48	4651.65	51.7631	4539.83	4763.48
1L by 2L	-555.88	155.289	-3.57964	0.00336023	-891.362	-220.398	-277.94	77.6447	-445.681	-110.199
(2)ZnHA conc. (%)(L)	-552.668	126.793	-4.35881	0.000774293	-826.588	-278.748	-276.334	63.3966	-413.294	-139.374
2L by 3Q	-310.477	134.485	-2.30864	0.0380436	-601.013	-19.9405	-155.238	67.2423	-300.506	-9.97026
1Q by 3L	235.323	134.485	1.74982	0.1037	-55.2128	525.859	117.662	67.2423	-27.6064	262.93
1L by 3L	-200.303	155.289	-1.28987	0.21957	-535.786	135.179	-100.152	77.6447	-267.893	67.5895
1L by 2Q	-178.597	134.485	-1.32801	0.207021	-469.133	111.939	-89.2983	67.2423	-234.566	55.9697
ZnHA conc. (%)(Q)	-164.031	109.806	-1.49382	0.159094	-401.252	73.1912	-82.0153	54.9031	-200.626	36.5956
1L by 3Q	143.573	134.485	1.06758	0.305134	-146.963	434.109	71.7867	67.2423	-73.4814	217.055
2L by 3L	142.137	155.289	0.915302	0.376699	-193.346	477.619	71.0683	77.6447	-96.6728	238.809
1Q by 2Q	69.7192	116.467	0.598617	0.559715	-181.893	321.331	34.8596	58.2335	-90.9463	160.665
1Q by 2L	-61.1517	134.485	-0.454712	0.656817	-351.688	229.384	-30.5758	67.2423	-175.844	114.692
Factor	Effect Estimates; Var.:G' (Pa); R-sqr=.99879; Adj:.99776 3 3-level factors, 1 Blocks, 27 Runs; MS Residual=68,245.33 DV: G' (Pa)
	Effect	Std.Err.	t(14)	p	-95,%	+95,%	Coeff.	Std.Err.	-95,%	+95,%
(1)P407 conc. (%)(L)	12041.1	123.149	97.7766	2.99615e-21	11776.9	12305.2	6020.54	61.5744	5888.47	6152.6
P407 conc. (%)(Q)	-4734.99	106.65	-44.3974	1.82323e-16	-4963.73	-4506.25	-2367.49	53.325	-2481.86	-2253.12
Mean/Interc.	4651.65	50.2753	92.5236	6.48379e-21	4543.82	4759.48	4651.65	50.2753	4543.82	4759.48
1L by 2L	-555.88	150.826	-3.68557	0.00244621	-879.369	-232.391	-277.94	75.4129	-439.685	-116.195
(2)ZnHA conc. (%)(L)	-552.668	123.149	-4.4878	0.000510985	-816.796	-288.54	-276.334	61.5744	-408.398	-144.27
2L by 3Q	-310.477	130.619	-2.37696	0.0322598	-590.627	-30.3267	-155.238	65.3095	-295.313	-15.1633
1Q by 3L	235.323	130.619	1.8016	0.0931774	-44.8266	515.473	117.662	65.3095	-22.4133	257.737
1L by 3L	-200.303	150.826	-1.32804	0.20541	-523.793	123.186	-100.152	75.4129	-261.896	61.593
1L by 2Q	-178.597	130.619	-1.36731	0.193081	-458.747	101.553	-89.2983	65.3095	-229.373	50.7767
ZnHA conc. (%)(Q)	-164.031	106.65	-1.53803	0.146333	-392.772	64.7109	-82.0153	53.325	-196.386	32.3555
1L by 3Q	143.573	130.619	1.09918	0.290234	-136.577	423.723	71.7867	65.3095	-68.2883	211.862
2L by 3L	142.137	150.826	0.942389	0.361972	-181.353	465.626	71.0683	75.4129	-90.6763	232.813
1Q by 2Q	69.7192	113.119	0.616333	0.547567	-172.898	312.336	34.8596	56.5597	-86.4489	156.168
Factor	Effect Estimates; Var.:G' (Pa); R-sqr=.99876; Adj:.99785 3 3-level factors, 1 Blocks, 27 Runs; MS Residual=65,423.92 DV: G' (Pa)
	Effect	Std.Err.	t(15)	p	-95,%	+95,%	Coeff.	Std.Err.	-95,%	+95,%
(1)P407 conc. (%)(L)	12041.1	120.576	99.8627	1.35423e-22	11784.1	12298.1	6020.54	60.2882	5892.03	6149.04
P407 conc. (%)(Q)	-4734.99	104.422	-45.3447	1.80788e-17	-4957.56	-4512.42	-2367.49	52.2111	-2478.78	-2256.21
Mean/Interc.	4651.65	49.2251	94.4976	3.09662e-22	4546.73	4756.57	4651.65	49.2251	4546.73	4756.57
1L by 2L	-555.88	147.675	-3.76421	0.00187563	-870.642	-241.118	-277.94	73.8376	-435.321	-120.559
(2)ZnHA conc. (%)(L)	-552.668	120.576	-4.58355	0.000358491	-809.67	-295.665	-276.334	60.2882	-404.835	-147.833
2L by 3Q	-310.477	127.89	-2.42768	0.0282523	-583.069	-37.8845	-155.238	63.9452	-291.534	-18.9423
1Q by 3L	235.323	127.89	1.84004	0.0856343	-37.2688	507.915	117.662	63.9452	-18.6344	253.958
1L by 3L	-200.303	147.675	-1.35638	0.195045	-515.066	114.459	-100.152	73.8376	-257.533	57.2295
1L by 2Q	-178.597	127.89	-1.39648	0.182892	-451.189	93.9955	-89.2983	63.9452	-225.594	46.9977
ZnHA conc. (%)(Q)	-164.031	104.422	-1.57084	0.137071	-386.601	58.54	-82.0153	52.2111	-193.301	29.27
1L by 3Q	143.573	127.89	1.12263	0.279244	-129.019	416.165	71.7867	63.9452	-64.5094	208.083
2L by 3L	142.137	147.675	0.962495	0.351062	-172.626	456.899	71.0683	73.8376	-86.3128	228.449
Factor	Effect Estimates; Var.:G' (Pa); R-sqr=.99868; Adj:.99786 3 3-level factors, 1 Blocks, 27 Runs; MS Residual=65,122.95 DV: G' (Pa)
	Effect	Std.Err.	t(16)	p	-95,%	+95,%	Coeff.	Std.Err.	-95,%	+95,%
(1)P407 conc. (%)(L)	12041.1	120.299	100.093	8.21017e-24	11786.1	12296.1	6020.54	60.1493	5893.03	6148.05
P407 conc. (%)(Q)	-4734.99	104.182	-45.4493	2.4005e-18	-4955.84	-4514.13	-2367.49	52.0908	-2477.92	-2257.07
Mean/Interc.	4651.65	49.1117	94.7157	1.98362e-23	4547.54	4755.76	4651.65	49.1117	4547.54	4755.76
1L by 2L	-555.88	147.335	-3.77289	0.00166531	-868.217	-243.543	-277.94	73.6676	-434.108	-121.772
(2)ZnHA conc. (%)(L)	-552.668	120.299	-4.59413	0.000299359	-807.69	-297.646	-276.334	60.1493	-403.845	-148.823
2L by 3Q	-310.477	127.596	-2.43328	0.0270626	-580.968	-39.9852	-155.238	63.798	-290.484	-19.9926
1Q by 3L	235.323	127.596	1.84428	0.0837383	-35.1681	505.815	117.662	63.798	-17.584	252.907
1L by 3L	-200.303	147.335	-1.35951	0.192839	-512.64	112.033	-100.152	73.6676	-256.32	56.0166
1L by 2Q	-178.597	127.596	-1.3997	0.180692	-449.088	91.8948	-89.2983	63.798	-224.544	45.9474
ZnHA conc. (%)(Q)	-164.031	104.182	-1.57447	0.134944	-384.886	56.8248	-82.0153	52.0908	-192.443	28.4124
1L by 3Q	143.573	127.596	1.12522	0.277093	-126.918	414.065	71.7867	63.798	-63.459	207.032
Factor	Effect Estimates; Var.:G' (Pa); R-sqr=.99858; Adj:.99783 3 3-level factors, 1 Blocks, 27 Runs; MS Residual=66,142.38 DV: G' (Pa)
	Effect	Std.Err.	t(17)	p	-95,%	+95,%	Coeff.	Std.Err.	-95,%	+95,%
(1)P407 conc. (%)(L)	12041.1	121.237	99.3188	6.07562e-25	11785.3	12296.9	6020.54	60.6183	5892.64	6148.43
P407 conc. (%)(Q)	-4734.99	104.994	-45.0977	3.88517e-19	-4956.51	-4513.47	-2367.49	52.497	-2478.25	-2256.73
Mean/Interc.	4651.65	49.4946	93.983	1.55091e-24	4547.23	4756.08	4651.65	49.4946	4547.23	4756.08
1L by 2L	-555.88	148.484	-3.74371	0.00161687	-869.154	-242.606	-277.94	74.2419	-434.577	-121.303
(2)ZnHA conc. (%)(L)	-552.668	121.237	-4.55859	0.000278604	-808.455	-296.881	-276.334	60.6183	-404.227	-148.44
2L by 3Q	-310.477	128.591	-2.41445	0.0273153	-581.78	-39.1738	-155.238	64.2954	-290.89	-19.5869
1Q by 3L	235.323	128.591	1.83002	0.0848388	-35.9795	506.626	117.662	64.2954	-17.9898	253.313
1L by 3L	-200.303	148.484	-1.34899	0.195036	-513.577	112.97	-100.152	74.2419	-256.788	56.4851
1L by 2Q	-178.597	128.591	-1.38888	0.182799	-449.9	92.7062	-89.2983	64.2954	-224.95	46.3531
ZnHA conc. (%)(Q)	-164.031	104.994	-1.56229	0.136643	-385.548	57.4873	-82.0153	52.497	-192.774	28.7437

## Sheet: Peak force
Factor	Effect Estimates; Var.:Peak force (mN); R-sqr=.91452; Adj:.72219 3 3-level factors, 1 Blocks, 27 Runs; MS Residual=28,346.11 DV: Peak force (mN)
	Effect	Std.Err.	t(8)	p	-95,%	+95,%	Coeff.	Std.Err.	-95,%	+95,%
Mean/Interc.	1388.86	32.4015	42.864	9.6758e-11	1314.14	1463.57	1388.86	32.4015	1314.14	1463.57
(1)P407 conc. (%)(L)	631.099	79.3671	7.95164	4.5615e-05	448.078	814.12	315.549	39.6835	224.039	407.06
P407 conc. (%)(Q)	-133.622	68.7339	-1.94404	0.0877964	-292.122	24.879	-66.8108	34.367	-146.061	12.4395
(2)ZnHA conc. (%)(L)	-100.472	79.3671	-1.26592	0.241161	-283.493	82.5486	-50.2361	39.6835	-141.747	41.2743
ZnHA conc. (%)(Q)	-17.295	68.7339	-0.251623	0.807676	-175.796	141.206	-8.6475	34.367	-87.8978	70.6028
(3)HPMC conc. (%)(L)	49.4011	79.3671	0.622438	0.550979	-133.62	232.422	24.7006	39.6835	-66.8099	116.211
HPMC conc. (%)(Q)	-49.9217	68.7339	-0.726303	0.488356	-208.422	108.579	-24.9608	34.367	-104.211	54.2895
1L by 2L	26.7217	97.2044	0.274902	0.790358	-197.432	250.875	13.3608	48.6022	-98.7161	125.438
1L by 2Q	30.9958	84.1815	0.368202	0.722275	-163.127	225.119	15.4979	42.0908	-81.5635	112.559
1Q by 2L	157.939	84.1815	1.87617	0.0974774	-36.1837	352.062	78.9696	42.0908	-18.0919	176.031
1Q by 2Q	39.5538	72.9033	0.542551	0.602222	-128.562	207.669	19.7769	36.4517	-64.2808	103.835
1L by 3L	229.833	97.2044	2.36443	0.0456413	5.67951	453.987	114.917	48.6022	2.83975	226.994
1L by 3Q	26.4783	84.1815	0.314539	0.761159	-167.645	220.601	13.2392	42.0908	-83.8223	110.301
1Q by 3L	-77.4433	84.1815	-0.919957	0.384496	-271.566	116.68	-38.7217	42.0908	-135.783	58.3398
1Q by 3Q	7.6575	72.9033	0.105036	0.918933	-160.458	175.773	3.82875	36.4517	-80.2289	87.8864
2L by 3L	-13.0133	97.2044	-0.133876	0.896807	-237.167	211.14	-6.50667	48.6022	-118.584	105.57
2L by 3Q	-7.72333	84.1815	-0.0917462	0.929155	-201.846	186.4	-3.86167	42.0908	-100.923	93.1998
2Q by 3L	-148.583	84.1815	-1.76504	0.115557	-342.706	45.5396	-74.2917	42.0908	-171.353	22.7698
2Q by 3Q	110.26	72.9033	1.51241	0.168881	-57.8554	278.375	55.13	36.4517	-28.9277	139.188
Factor	Effect Estimates; Var.:Peak force (mN); R-sqr=.91452; Adj:.72219 3 3-level factors, 1 Blocks, 27 Runs; MS Residual=28,346.11 DV: Peak force (mN)
	Effect	Std.Err.	t(8)	p	-95,%	+95,%	Coeff.	Std.Err.	-95,%	+95,%
Mean/Interc.	1388.86	32.4015	42.864	9.6758e-11	1314.14	1463.57	1388.86	32.4015	1314.14	1463.57			HPMC conc. (%)												HPMC conc. (%)												HPMC conc. (%)
(1)P407 conc. (%)(L)	631.099	79.3671	7.95164	4.5615e-05	448.078	814.12	315.549	39.6835	224.039	407.06
1L by 3L	229.833	97.2044	2.36443	0.0456413	5.67951	453.987	114.917	48.6022	2.83975	226.994			0.0												0.1												0.2
1Q by 2L	157.939	84.1815	1.87617	0.0974774	-36.1837	352.062	78.9696	42.0908	-18.0919	176.031
2Q by 3L	-148.583	84.1815	-1.76504	0.115557	-342.706	45.5396	-74.2917	42.0908	-171.353	22.7698
P407 conc. (%)(Q)	-133.622	68.7339	-1.94404	0.0877964	-292.122	24.879	-66.8108	34.367	-146.061	12.4395
2Q by 3Q	110.26	72.9033	1.51241	0.168881	-57.8554	278.375	55.13	36.4517	-28.9277	139.188
(2)ZnHA conc. (%)(L)	-100.472	79.3671	-1.26592	0.241161	-283.493	82.5486	-50.2361	39.6835	-141.747	41.2743
1Q by 3L	-77.4433	84.1815	-0.919957	0.384496	-271.566	116.68	-38.7217	42.0908	-135.783	58.3398
HPMC conc. (%)(Q)	-49.9217	68.7339	-0.726303	0.488356	-208.422	108.579	-24.9608	34.367	-104.211	54.2895
(3)HPMC conc. (%)(L)	49.4011	79.3671	0.622438	0.550979	-133.62	232.422	24.7006	39.6835	-66.8099	116.211
1Q by 2Q	39.5538	72.9033	0.542551	0.602222	-128.562	207.669	19.7769	36.4517	-64.2808	103.835
1L by 2Q	30.9958	84.1815	0.368202	0.722275	-163.127	225.119	15.4979	42.0908	-81.5635	112.559
1L by 2L	26.7217	97.2044	0.274902	0.790358	-197.432	250.875	13.3608	48.6022	-98.7161	125.438
1L by 3Q	26.4783	84.1815	0.314539	0.761159	-167.645	220.601	13.2392	42.0908	-83.8223	110.301
ZnHA conc. (%)(Q)	-17.295	68.7339	-0.251623	0.807676	-175.796	141.206	-8.6475	34.367	-87.8978	70.6028
2L by 3L	-13.0133	97.2044	-0.133876	0.896807	-237.167	211.14	-6.50667	48.6022	-118.584	105.57
2L by 3Q	-7.72333	84.1815	-0.0917462	0.929155	-201.846	186.4	-3.86167	42.0908	-100.923	93.1998
1Q by 3Q	7.6575	72.9033	0.105036	0.918933	-160.458	175.773	3.82875	36.4517	-80.2289	87.8864
Factor	Effect Estimates; Var.:Peak force (mN); R-sqr=.9144; Adj:.75272 3 3-level factors, 1 Blocks, 27 Runs; MS Residual=25,231.29 DV: Peak force (mN)
	Effect	Std.Err.	t(9)	p	-95,%	+95,%	Coeff.	Std.Err.	-95,%	+95,%
Mean/Interc.	1388.86	30.5695	45.4328	6.06481e-12	1319.7	1458.01	1388.86	30.5695	1319.7	1458.01
(1)P407 conc. (%)(L)	631.099	74.8796	8.42818	1.45594e-05	461.709	800.488	315.549	37.4398	230.855	400.244			ZnHA conc. (%)												ZnHA conc. (%)												ZnHA conc. (%)
1L by 3L	229.833	91.7084	2.50613	0.0335228	22.3745	437.292	114.917	45.8542	11.1873	218.646
1Q by 2L	157.939	79.4218	1.98861	0.0779707	-21.7254	337.604	78.9696	39.7109	-10.8627	168.802			0.1												0.2												0.3
2Q by 3L	-148.583	79.4218	-1.87081	0.0941764	-328.248	31.0813	-74.2917	39.7109	-164.124	15.5406
P407 conc. (%)(Q)	-133.622	64.8476	-2.06055	0.0694185	-280.317	13.0739	-66.8108	32.4238	-140.159	6.53693
2Q by 3Q	110.26	68.7813	1.60305	0.143387	-45.3341	265.854	55.13	34.3906	-22.667	132.927
(2)ZnHA conc. (%)(L)	-100.472	74.8796	-1.34178	0.212535	-269.862	68.9172	-50.2361	37.4398	-134.931	34.4586
1Q by 3L	-77.4433	79.4218	-0.975089	0.354994	-257.108	102.221	-38.7217	39.7109	-128.554	51.1106
HPMC conc. (%)(Q)	-49.9217	64.8476	-0.76983	0.461128	-196.617	96.7739	-24.9608	32.4238	-98.3086	48.3869
(3)HPMC conc. (%)(L)	49.4011	74.8796	0.659741	0.525941	-119.988	218.791	24.7006	37.4398	-59.9941	109.395
1Q by 2Q	39.5538	68.7813	0.575066	0.579337	-116.04	195.148	19.7769	34.3906	-58.0202	97.5739
1L by 2Q	30.9958	79.4218	0.390269	0.705414	-148.669	210.66	15.4979	39.7109	-74.3344	105.33
1L by 2L	26.7217	91.7084	0.291376	0.777367	-180.737	234.18	13.3608	45.8542	-90.3686	117.09
1L by 3Q	26.4783	79.4218	0.333389	0.746477	-153.186	206.143	13.2392	39.7109	-76.5931	103.071
ZnHA conc. (%)(Q)	-17.295	64.8476	-0.266702	0.795709	-163.991	129.401	-8.6475	32.4238	-81.9953	64.7003
2L by 3L	-13.0133	91.7084	-0.141899	0.890285	-220.472	194.445	-6.50667	45.8542	-110.236	97.2227
2L by 3Q	-7.72333	79.4218	-0.0972445	0.924663	-187.388	171.941	-3.86167	39.7109	-93.694	85.9706
Factor	Effect Estimates; Var.:Peak force (mN); R-sqr=.91431; Adj:.77721 3 3-level factors, 1 Blocks, 27 Runs; MS Residual=22,732.02 DV: Peak force (mN)
	Effect	Std.Err.	t(10)	p	-95,%	+95,%	Coeff.	Std.Err.	-95,%	+95,%
Mean/Interc.	1388.86	29.016	47.8652	3.82148e-13	1324.2	1453.51	1388.86	29.016	1324.2	1453.51
(1)P407 conc. (%)(L)	631.099	71.0743	8.87942	4.67082e-06	472.735	789.462	315.549	35.5372	236.368	394.731
1L by 3L	229.833	87.0479	2.64031	0.0247209	35.8785	423.788	114.917	43.524	17.9392	211.894
1Q by 2L	157.939	75.3857	2.09508	0.0625925	-10.0307	325.909	78.9696	37.6929	-5.01533	162.954			P407 conc. (%)												P407 conc. (%)												P407 conc. (%)
2Q by 3L	-148.583	75.3857	-1.97097	0.0770196	-316.553	19.3865	-74.2917	37.6929	-158.277	9.69324
P407 conc. (%)(Q)	-133.622	61.5522	-2.17087	0.0550891	-270.768	3.52512	-66.8108	30.7761	-135.384	1.76256			12												15												18
2Q by 3Q	110.26	65.2859	1.68888	0.122129	-35.2061	255.726	55.13	32.643	-17.6031	127.863
(2)ZnHA conc. (%)(L)	-100.472	71.0743	-1.41362	0.187839	-258.836	57.8912	-50.2361	35.5372	-129.418	28.9456
1Q by 3L	-77.4433	75.3857	-1.02729	0.328489	-245.413	90.5265	-38.7217	37.6929	-122.707	45.2632
HPMC conc. (%)(Q)	-49.9217	61.5522	-0.811046	0.436217	-187.068	87.2251	-24.9608	30.7761	-93.5342	43.6126
(3)HPMC conc. (%)(L)	49.4011	71.0743	0.695063	0.502846	-108.962	207.765	24.7006	35.5372	-54.4812	103.882
1Q by 2Q	39.5538	65.2859	0.605854	0.558112	-105.912	185.02	19.7769	32.643	-52.9562	92.5099
1L by 2Q	30.9958	75.3857	0.411163	0.689626	-136.974	198.966	15.4979	37.6929	-68.487	99.4828
1L by 2L	26.7217	87.0479	0.306977	0.765158	-167.233	220.677	13.3608	43.524	-83.6166	110.338
1L by 3Q	26.4783	75.3857	0.351238	0.732697	-141.491	194.448	13.2392	37.6929	-70.7457	97.2241
ZnHA conc. (%)(Q)	-17.295	61.5522	-0.280981	0.784453	-154.442	119.852	-8.6475	30.7761	-77.2209	59.9259
2L by 3L	-13.0133	87.0479	-0.149496	0.884134	-206.968	180.942	-6.50667	43.524	-103.484	90.4708
Factor	Effect Estimates; Var.:Peak force (mN); R-sqr=.91412; Adj:.79701 3 3-level factors, 1 Blocks, 27 Runs; MS Residual=20,711.66 DV: Peak force (mN)
	Effect	Std.Err.	t(11)	p	-95,%	+95,%	Coeff.	Std.Err.	-95,%	+95,%
Mean/Interc.	1388.86	27.6965	50.1455	2.43711e-14	1327.9	1449.82	1388.86	27.6965	1327.9	1449.82
(1)P407 conc. (%)(L)	631.099	67.8424	9.30243	1.51524e-06	481.779	780.419	315.549	33.9212	240.889	390.209
1L by 3L	229.833	83.0896	2.76609	0.0183549	46.9543	412.712	114.917	41.5448	23.4772	206.356
1Q by 2L	157.939	71.9577	2.19489	0.0505352	-0.438717	316.317	78.9696	35.9789	-0.219359	158.159
2Q by 3L	-148.583	71.9577	-2.06487	0.0633312	-306.961	9.79455	-74.2917	35.9789	-153.481	4.89728
P407 conc. (%)(Q)	-133.622	58.7532	-2.27429	0.0439753	-262.937	-4.30667	-66.8108	29.3766	-131.468	-2.15333
2Q by 3Q	110.26	62.3172	1.76933	0.104518	-26.8993	247.419	55.13	31.1586	-13.4496	123.71
(2)ZnHA conc. (%)(L)	-100.472	67.8424	-1.48097	0.166682	-249.792	48.8479	-50.2361	33.9212	-124.896	24.4239
1Q by 3L	-77.4433	71.9577	-1.07623	0.304861	-235.821	80.9346	-38.7217	35.9789	-117.911	40.4673
HPMC conc. (%)(Q)	-49.9217	58.7532	-0.849684	0.413612	-179.237	79.3933	-24.9608	29.3766	-89.6183	39.6967
(3)HPMC conc. (%)(L)	49.4011	67.8424	0.728175	0.481721	-99.919	198.721	24.7006	33.9212	-49.9595	99.3606
1Q by 2Q	39.5538	62.3172	0.634716	0.538591	-97.6055	176.713	19.7769	31.1586	-48.8028	88.3565
1L by 2Q	30.9958	71.9577	0.430751	0.674969	-127.382	189.374	15.4979	35.9789	-63.691	94.6869
1L by 2L	26.7217	83.0896	0.321601	0.753784	-156.157	209.601	13.3608	41.5448	-78.0787	104.8
1L by 3Q	26.4783	71.9577	0.367971	0.719878	-131.9	184.856	13.2392	35.9789	-65.9498	92.4281
ZnHA conc. (%)(Q)	-17.295	58.7532	-0.294367	0.773958	-146.61	112.02	-8.6475	29.3766	-73.305	56.01
Factor	Effect Estimates; Var.:Peak force (mN); R-sqr=.91345; Adj:.81246 3 3-level factors, 1 Blocks, 27 Runs; MS Residual=19,135.24 DV: Peak force (mN)
	Effect	Std.Err.	t(12)	p	-95,%	+95,%	Coeff.	Std.Err.	-95,%	+95,%
Mean/Interc.	1388.86	26.6217	52.1701	1.61693e-15	1330.85	1446.86	1388.86	26.6217	1330.85	1446.86
(1)P407 conc. (%)(L)	631.099	65.2095	9.67802	5.09461e-07	489.02	773.178	315.549	32.6047	244.51	386.589
1L by 3L	229.833	79.865	2.87777	0.0138879	55.8225	403.844	114.917	39.9325	27.9112	201.922
1Q by 2L	157.939	69.1651	2.28351	0.0414147	7.24136	308.637	78.9696	34.5825	3.62068	154.318
2Q by 3L	-148.583	69.1651	-2.14824	0.0528088	-299.281	2.11447	-74.2917	34.5825	-149.641	1.05724
P407 conc. (%)(Q)	-133.622	56.4731	-2.36611	0.0356527	-256.666	-10.5774	-66.8108	28.2365	-128.333	-5.28871
2Q by 3Q	110.26	59.8987	1.84077	0.0905017	-20.2481	240.768	55.13	29.9494	-10.1241	120.384
(2)ZnHA conc. (%)(L)	-100.472	65.2095	-1.54076	0.149321	-242.551	41.607	-50.2361	32.6047	-121.276	20.8035
1Q by 3L	-77.4433	69.1651	-1.11969	0.284758	-228.141	73.2545	-38.7217	34.5825	-114.071	36.6272
HPMC conc. (%)(Q)	-49.9217	56.4731	-0.883991	0.394068	-172.966	73.1226	-24.9608	28.2365	-86.483	36.5613
(3)HPMC conc. (%)(L)	49.4011	65.2095	0.757576	0.463323	-92.6781	191.48	24.7006	32.6047	-46.3391	95.7402
1Q by 2Q	39.5538	59.8987	0.660344	0.521508	-90.9544	170.062	19.7769	29.9494	-45.4772	85.0309
1L by 2Q	30.9958	69.1651	0.448143	0.662034	-119.702	181.694	15.4979	34.5825	-59.851	90.8468
1L by 2L	26.7217	79.865	0.334586	0.743713	-147.289	200.733	13.3608	39.9325	-73.6446	100.366
1L by 3Q	26.4783	69.1651	0.382828	0.708542	-124.219	177.176	13.2392	34.5825	-62.1097	88.5881
Factor	Effect Estimates; Var.:Peak force (mN); R-sqr=.91239; Adj:.82478 3 3-level factors, 1 Blocks, 27 Runs; MS Residual=17,879.03 DV: Peak force (mN)
	Effect	Std.Err.	t(13)	p	-95,%	+95,%	Coeff.	Std.Err.	-95,%	+95,%
Mean/Interc.	1388.86	25.733	53.9718	1.1152e-16	1333.26	1444.45	1388.86	25.733	1333.26	1444.45
(1)P407 conc. (%)(L)	631.099	63.0327	10.0123	1.77386e-07	494.925	767.273	315.549	31.5163	247.463	383.636
1L by 3L	229.833	77.1989	2.97716	0.0106986	63.0552	396.611	114.917	38.5995	31.5276	198.306
1Q by 2L	157.939	66.8562	2.36237	0.0344227	13.505	302.373	78.9696	33.4281	6.75252	151.187
2Q by 3L	-148.583	66.8562	-2.22243	0.0446187	-293.017	-4.14921	-74.2917	33.4281	-146.509	-2.07461
P407 conc. (%)(Q)	-133.622	54.5879	-2.44783	0.0293325	-251.552	-15.6917	-66.8108	27.2939	-125.776	-7.84585
2Q by 3Q	110.26	57.8992	1.90434	0.0792318	-14.8236	235.344	55.13	28.9496	-7.41181	117.672
(2)ZnHA conc. (%)(L)	-100.472	63.0327	-1.59397	0.134956	-236.646	35.7016	-50.2361	31.5163	-118.323	17.8508
1Q by 3L	-77.4433	66.8562	-1.15836	0.267556	-221.877	66.9908	-38.7217	33.4281	-110.939	33.4954
HPMC conc. (%)(Q)	-49.9217	54.5879	-0.914519	0.377095	-167.852	68.0083	-24.9608	27.2939	-83.9258	34.0041
(3)HPMC conc. (%)(L)	49.4011	63.0327	0.783738	0.447239	-86.7727	185.575	24.7006	31.5163	-43.3863	92.7875
1Q by 2Q	39.5538	57.8992	0.683148	0.506506	-85.5299	164.637	19.7769	28.9496	-42.7649	82.3187
1L by 2Q	30.9958	66.8562	0.463619	0.650587	-113.438	175.43	15.4979	33.4281	-56.7191	87.715
1L by 2L	26.7217	77.1989	0.34614	0.734775	-140.056	193.5	13.3608	38.5995	-70.0282	96.7499
Factor	Effect Estimates; Var.:Peak force (mN); R-sqr=.91158; Adj:.83579 3 3-level factors, 1 Blocks, 27 Runs; MS Residual=16,754.96 DV: Peak force (mN)
	Effect	Std.Err.	t(14)	p	-95,%	+95,%	Coeff.	Std.Err.	-95,%	+95,%
Mean/Interc.	1388.86	24.9109	55.7529	7.64671e-18	1335.43	1442.28	1388.86	24.9109	1335.43	1442.28
(1)P407 conc. (%)(L)	631.099	61.0191	10.3427	6.14447e-08	500.226	761.972	315.549	30.5095	250.113	380.986
1L by 3L	229.833	74.7328	3.0754	0.00822448	69.5475	390.119	114.917	37.3664	34.7737	195.06
1Q by 2L	157.939	64.7205	2.44033	0.0285704	19.1275	296.751	78.9696	32.3602	9.56377	148.375
2Q by 3L	-148.583	64.7205	-2.29577	0.037651	-287.395	-9.77171	-74.2917	32.3602	-143.697	-4.88585
P407 conc. (%)(Q)	-133.622	52.8441	-2.5286	0.024096	-246.961	-20.2824	-66.8108	26.422	-123.48	-10.1412
2Q by 3Q	110.26	56.0496	1.96719	0.0693017	-9.95439	230.474	55.13	28.0248	-4.9772	115.237
(2)ZnHA conc. (%)(L)	-100.472	61.0191	-1.64657	0.121901	-231.345	30.4006	-50.2361	30.5095	-115.673	15.2003
1Q by 3L	-77.4433	64.7205	-1.19658	0.251341	-216.255	61.3683	-38.7217	32.3602	-108.127	30.6841
HPMC conc. (%)(Q)	-49.9217	52.8441	-0.944698	0.360833	-163.261	63.4176	-24.9608	26.422	-81.6304	31.7088
(3)HPMC conc. (%)(L)	49.4011	61.0191	0.809601	0.431715	-81.4717	180.274	24.7006	30.5095	-40.7359	90.137
1Q by 2Q	39.5538	56.0496	0.705692	0.491956	-80.6606	159.768	19.7769	28.0248	-40.3303	79.8841
1L by 2Q	30.9958	64.7205	0.478918	0.639391	-107.816	169.807	15.4979	32.3602	-53.9079	84.9037
Factor	Effect Estimates; Var.:Peak force (mN); R-sqr=.91013; Adj:.84423 3 3-level factors, 1 Blocks, 27 Runs; MS Residual=15,894.16 DV: Peak force (mN)
	Effect	Std.Err.	t(15)	p	-95,%	+95,%	Coeff.	Std.Err.	-95,%	+95,%
Mean/Interc.	1388.86	24.2626	57.2427	5.59168e-19	1337.14	1440.57	1388.86	24.2626	1337.14	1440.57
(1)P407 conc. (%)(L)	631.099	59.4309	10.619	2.25457e-08	504.425	757.773	315.549	29.7155	252.212	378.886
1L by 3L	229.833	72.7877	3.15758	0.00650468	74.69	384.977	114.917	36.3939	37.345	192.488
1Q by 2L	157.939	63.036	2.50554	0.0242393	23.5811	292.297	78.9696	31.518	11.7905	146.149
2Q by 3L	-148.583	63.036	-2.35712	0.0324262	-282.941	-14.2252	-74.2917	31.518	-141.471	-7.11261
P407 conc. (%)(Q)	-133.622	51.4687	-2.59617	0.0202527	-243.325	-23.9187	-66.8108	25.7344	-121.662	-11.9594
2Q by 3Q	110.26	54.5908	2.01975	0.0616444	-6.09754	226.618	55.13	27.2954	-3.04877	113.309
(2)ZnHA conc. (%)(L)	-100.472	59.4309	-1.69057	0.111586	-227.146	26.2018	-50.2361	29.7155	-113.573	13.1009
1Q by 3L	-77.4433	63.036	-1.22856	0.238165	-211.801	56.9148	-38.7217	31.518	-105.901	28.4574
HPMC conc. (%)(Q)	-49.9217	51.4687	-0.969942	0.347456	-159.625	59.7813	-24.9608	25.7344	-79.8123	29.8906
(3)HPMC conc. (%)(L)	49.4011	59.4309	0.831236	0.418876	-77.2729	176.075	24.7006	29.7155	-38.6365	88.0376
1Q by 2Q	39.5538	54.5908	0.72455	0.479878	-76.8038	155.911	19.7769	27.2954	-38.4019	77.9556
Factor	Effect Estimates; Var.:Peak force (mN); R-sqr=.90699; Adj:.84885 3 3-level factors, 1 Blocks, 27 Runs; MS Residual=15,422.28 DV: Peak force (mN)
	Effect	Std.Err.	t(16)	p	-95,%	+95,%	Coeff.	Std.Err.	-95,%	+95,%
Mean/Interc.	1388.86	23.8997	58.1119	4.81186e-20	1338.19	1439.52	1388.86	23.8997	1338.19	1439.52
(1)P407 conc. (%)(L)	631.099	58.5421	10.7803	9.56265e-09	506.995	755.203	315.549	29.271	253.498	377.601
1L by 3L	229.833	71.6991	3.20553	0.0055133	77.8381	381.829	114.917	35.8495	38.919	190.914
1Q by 2L	157.939	62.0932	2.54358	0.0216827	26.3074	289.571	78.9696	31.0466	13.1537	144.785
2Q by 3L	-148.583	62.0932	-2.39291	0.0293302	-280.215	-16.9516	-74.2917	31.0466	-140.108	-8.47578
P407 conc. (%)(Q)	-133.622	50.6989	-2.63559	0.0179899	-241.099	-26.1448	-66.8108	25.3495	-120.549	-13.0724
2Q by 3Q	110.26	53.7743	2.05042	0.0570773	-3.73646	224.256	55.13	26.8872	-1.86823	112.128
(2)ZnHA conc. (%)(L)	-100.472	58.5421	-1.71624	0.105413	-224.576	23.6314	-50.2361	29.271	-112.288	11.8157
1Q by 3L	-77.4433	62.0932	-1.24721	0.230268	-209.075	54.1884	-38.7217	31.0466	-104.538	27.0942
HPMC conc. (%)(Q)	-49.9217	50.6989	-0.984669	0.339443	-157.399	57.5552	-24.9608	25.3495	-78.6993	28.7776
(3)HPMC conc. (%)(L)	49.4011	58.5421	0.843857	0.411189	-74.7025	173.505	24.7006	29.271	-37.3513	86.7524
Factor	Effect Estimates; Var.:Peak force (mN); R-sqr=.90285; Adj:.85141 3 3-level factors, 1 Blocks, 27 Runs; MS Residual=15,161.09 DV: Peak force (mN)
	Effect	Std.Err.	t(17)	p	-95,%	+95,%	Coeff.	Std.Err.	-95,%	+95,%
Mean/Interc.	1388.86	23.6965	58.6103	4.638e-21	1338.86	1438.85	1388.86	23.6965	1338.86	1438.85
(1)P407 conc. (%)(L)	631.099	58.0442	10.8727	4.48072e-09	508.636	753.561	315.549	29.0221	254.318	376.781
1L by 3L	229.833	71.0894	3.23302	0.00488745	79.8479	379.819	114.917	35.5447	39.9239	189.909
1Q by 2L	157.939	61.5652	2.5654	0.0200635	28.048	287.83	78.9696	30.7826	14.024	143.915
2Q by 3L	-148.583	61.5652	-2.41343	0.0273721	-278.475	-18.6921	-74.2917	30.7826	-139.237	-9.34607
P407 conc. (%)(Q)	-133.622	50.2678	-2.6582	0.0165561	-239.677	-27.5659	-66.8108	25.1339	-119.839	-13.783
2Q by 3Q	110.26	53.317	2.06801	0.0542061	-2.22908	222.749	55.13	26.6585	-1.11454	111.375
(2)ZnHA conc. (%)(L)	-100.472	58.0442	-1.73096	0.101567	-222.935	21.9904	-50.2361	29.0221	-111.467	10.9952
1Q by 3L	-77.4433	61.5652	-1.25791	0.22543	-207.335	52.4479	-38.7217	30.7826	-103.667	26.2239
HPMC conc. (%)(Q)	-49.9217	50.2678	-0.993115	0.33458	-155.977	56.1341	-24.9608	25.1339	-77.9887	28.067
Factor	Effect Estimates; Var.:Peak force (mN); R-sqr=.89721; Adj:.85153 3 3-level factors, 1 Blocks, 27 Runs; MS Residual=15,149.53 DV: Peak force (mN)
	Effect	Std.Err.	t(18)	p	-95,%	+95,%	Coeff.	Std.Err.	-95,%	+95,%
Mean/Interc.	1388.86	23.6874	58.6326	5.24599e-22	1339.09	1438.62	1388.86	23.6874	1339.09	1438.62
(1)P407 conc. (%)(L)	631.099	58.0221	10.8769	2.41316e-09	509.199	752.999	315.549	29.011	254.6	376.499
1L by 3L	229.833	71.0623	3.23425	0.00460228	80.5371	379.13	114.917	35.5311	40.2685	189.565
1Q by 2L	157.939	61.5417	2.56638	0.0194226	28.6448	287.234	78.9696	30.7709	14.3224	143.617
2Q by 3L	-148.583	61.5417	-2.41435	0.02663	-277.878	-19.289	-74.2917	30.7709	-138.939	-9.64449
P407 conc. (%)(Q)	-133.622	50.2486	-2.65921	0.0159747	-239.19	-28.0533	-66.8108	25.1243	-119.595	-14.0266
2Q by 3Q	110.26	53.2967	2.0688	0.0532388	-1.71219	222.232	55.13	26.6483	-0.856097	111.116
(2)ZnHA conc. (%)(L)	-100.472	58.0221	-1.73162	0.100444	-222.372	21.4277	-50.2361	29.011	-111.186	10.7138
1Q by 3L	-77.4433	61.5417	-1.25839	0.22433	-206.738	51.851	-38.7217	30.7709	-103.369	25.9255
Factor	Effect Estimates; Var.:Peak force (mN); R-sqr=.88817; Adj:.84697 3 3-level factors, 1 Blocks, 27 Runs; MS Residual=15,614.81 DV: Peak force (mN)
	Effect	Std.Err.	t(19)	p	-95,%	+95,%	Coeff.	Std.Err.	-95,%	+95,%
Mean/Interc.	1388.86	24.0484	57.7525	8.18182e-23	1338.52	1439.19	1388.86	24.0484	1338.52	1439.19
(1)P407 conc. (%)(L)	631.099	58.9064	10.7136	1.71458e-09	507.806	754.391	315.549	29.4532	253.903	377.196
1L by 3L	229.833	72.1453	3.1857	0.00486767	78.8316	380.835	114.917	36.0726	39.4158	190.418
1Q by 2L	157.939	62.4796	2.52785	0.0204986	27.1678	288.711	78.9696	31.2398	13.5839	144.355
2Q by 3L	-148.583	62.4796	-2.37811	0.0280518	-279.355	-17.812	-74.2917	31.2398	-139.677	-8.90599
P407 conc. (%)(Q)	-133.622	51.0144	-2.61929	0.0168752	-240.396	-26.8473	-66.8108	25.5072	-120.198	-13.4237
2Q by 3Q	110.26	54.1089	2.03774	0.0557454	-2.99132	223.511	55.13	27.0545	-1.49566	111.756
(2)ZnHA conc. (%)(L)	-100.472	58.9064	-1.70563	0.104373	-223.765	22.8202	-50.2361	29.4532	-111.882	11.4101

## Sheet: Work of adhesion
Factor	Effect Estimates; Var.:Work of adhesion (mN.mm); R-sqr=.97622; Adj:.92271 3 3-level factors, 1 Blocks, 27 Runs; MS Residual=39.57707 DV: Work of adhesion (mN.mm)
	Effect	Std.Err.	t(8)	p	-95,%	+95,%	Coeff.	Std.Err.	-95,%	+95,%
Mean/Interc.	74.9139	1.21071	61.8761	5.17337e-12	72.122	77.7058	74.9139	1.21071	72.122	77.7058
(1)P407 conc. (%)(L)	51.0069	2.96562	17.1994	1.32857e-07	44.1682	57.8456	25.5034	1.48281	22.0841	28.9228
P407 conc. (%)(Q)	-10.6026	2.5683	-4.12823	0.00330648	-16.5251	-4.68004	-5.30128	1.28415	-8.26254	-2.34002
(2)ZnHA conc. (%)(L)	-3.21233	2.96562	-1.08319	0.310288	-10.0511	3.6264	-1.60617	1.48281	-5.02553	1.8132
ZnHA conc. (%)(Q)	-1.18306	2.5683	-0.460637	0.657322	-7.10557	4.73946	-0.591528	1.28415	-3.55279	2.36973
(3)HPMC conc. (%)(L)	5.25844	2.96562	1.77313	0.114139	-1.58029	12.0972	2.62922	1.48281	-0.790144	6.04859
HPMC conc. (%)(Q)	-2.32556	2.5683	-0.905483	0.391663	-8.24807	3.59696	-1.16278	1.28415	-4.12404	1.79848
1L by 2L	3.8955	3.63213	1.07251	0.314774	-4.4802	12.2712	1.94775	1.81606	-2.2401	6.1356
1L by 2Q	-1.19292	3.14552	-0.379244	0.714375	-8.44649	6.06066	-0.596458	1.57276	-4.22324	3.03033
1Q by 2L	1.75075	3.14552	0.556586	0.593034	-5.50282	9.00432	0.875375	1.57276	-2.75141	4.50216
1Q by 2Q	3.26154	2.7241	1.19729	0.265463	-3.02024	9.54332	1.63077	1.36205	-1.51012	4.77166
1L by 3L	7.75033	3.63213	2.13383	0.0654021	-0.62537	16.126	3.87517	1.81606	-0.312685	8.06302
1L by 3Q	0.676333	3.14552	0.215015	0.835136	-6.57724	7.92991	0.338167	1.57276	-3.28862	3.96495
1Q by 3L	-1.61133	3.14552	-0.512264	0.622306	-8.86491	5.64224	-0.805667	1.57276	-4.43245	2.82112
1Q by 3Q	0.471917	2.7241	0.173238	0.866767	-5.80986	6.75369	0.235958	1.36205	-2.90493	3.37685
2L by 3L	2.37883	3.63213	0.654942	0.530882	-5.99687	10.7545	1.18942	1.81606	-2.99844	5.37727
2L by 3Q	1.03775	3.14552	0.329914	0.749938	-6.21582	8.29132	0.518875	1.57276	-3.10791	4.14566
2Q by 3L	-3.90358	3.14552	-1.241	0.249761	-11.1572	3.34999	-1.95179	1.57276	-5.57858	1.67499
2Q by 3Q	1.18104	2.7241	0.433554	0.676066	-5.10074	7.46282	0.590521	1.36205	-2.55037	3.73141
Factor	Effect Estimates; Var.:Work of adhesion (mN.mm); R-sqr=.97622; Adj:.92271 3 3-level factors, 1 Blocks, 27 Runs; MS Residual=39.57707 DV: Work of adhesion (mN.mm)
	Effect	Std.Err.	t(8)	p	-95,%	+95,%	Coeff.	Std.Err.	-95,%	+95,%
Mean/Interc.	74.9139	1.21071	61.8761	5.17337e-12	72.122	77.7058	74.9139	1.21071	72.122	77.7058			HPMC conc. (%)												HPMC conc. (%)												HPMC conc. (%)
(1)P407 conc. (%)(L)	51.0069	2.96562	17.1994	1.32857e-07	44.1682	57.8456	25.5034	1.48281	22.0841	28.9228
P407 conc. (%)(Q)	-10.6026	2.5683	-4.12823	0.00330648	-16.5251	-4.68004	-5.30128	1.28415	-8.26254	-2.34002			0.0												0.1												0.2
1L by 3L	7.75033	3.63213	2.13383	0.0654021	-0.62537	16.126	3.87517	1.81606	-0.312685	8.06302
(3)HPMC conc. (%)(L)	5.25844	2.96562	1.77313	0.114139	-1.58029	12.0972	2.62922	1.48281	-0.790144	6.04859
2Q by 3L	-3.90358	3.14552	-1.241	0.249761	-11.1572	3.34999	-1.95179	1.57276	-5.57858	1.67499
1L by 2L	3.8955	3.63213	1.07251	0.314774	-4.4802	12.2712	1.94775	1.81606	-2.2401	6.1356
1Q by 2Q	3.26154	2.7241	1.19729	0.265463	-3.02024	9.54332	1.63077	1.36205	-1.51012	4.77166
(2)ZnHA conc. (%)(L)	-3.21233	2.96562	-1.08319	0.310288	-10.0511	3.6264	-1.60617	1.48281	-5.02553	1.8132
2L by 3L	2.37883	3.63213	0.654942	0.530882	-5.99687	10.7545	1.18942	1.81606	-2.99844	5.37727
HPMC conc. (%)(Q)	-2.32556	2.5683	-0.905483	0.391663	-8.24807	3.59696	-1.16278	1.28415	-4.12404	1.79848
1Q by 2L	1.75075	3.14552	0.556586	0.593034	-5.50282	9.00432	0.875375	1.57276	-2.75141	4.50216
1Q by 3L	-1.61133	3.14552	-0.512264	0.622306	-8.86491	5.64224	-0.805667	1.57276	-4.43245	2.82112
1L by 2Q	-1.19292	3.14552	-0.379244	0.714375	-8.44649	6.06066	-0.596458	1.57276	-4.22324	3.03033
ZnHA conc. (%)(Q)	-1.18306	2.5683	-0.460637	0.657322	-7.10557	4.73946	-0.591528	1.28415	-3.55279	2.36973
2Q by 3Q	1.18104	2.7241	0.433554	0.676066	-5.10074	7.46282	0.590521	1.36205	-2.55037	3.73141
2L by 3Q	1.03775	3.14552	0.329914	0.749938	-6.21582	8.29132	0.518875	1.57276	-3.10791	4.14566
1L by 3Q	0.676333	3.14552	0.215015	0.835136	-6.57724	7.92991	0.338167	1.57276	-3.28862	3.96495
1Q by 3Q	0.471917	2.7241	0.173238	0.866767	-5.80986	6.75369	0.235958	1.36205	-2.90493	3.37685
Factor	Effect Estimates; Var.:Work of adhesion (mN.mm); R-sqr=.97613; Adj:.93104 3 3-level factors, 1 Blocks, 27 Runs; MS Residual=35.31159 DV: Work of adhesion (mN.mm)
	Effect	Std.Err.	t(9)	p	-95,%	+95,%	Coeff.	Std.Err.	-95,%	+95,%
Mean/Interc.	74.9139	1.14361	65.5067	2.27288e-13	72.3269	77.5009	74.9139	1.14361	72.3269	77.5009
(1)P407 conc. (%)(L)	51.0069	2.80125	18.2086	2.07391e-08	44.67	57.3438	25.5034	1.40063	22.335	28.6719			ZnHA conc. (%)												ZnHA conc. (%)												ZnHA conc. (%)
P407 conc. (%)(Q)	-10.6026	2.42596	-4.37046	0.00179588	-16.0905	-5.11466	-5.30128	1.21298	-8.04523	-2.55733
1L by 3L	7.75033	3.43082	2.25903	0.0502561	-0.0107226	15.5114	3.87517	1.71541	-0.0053613	7.75569			0.1												0.2												0.3
(3)HPMC conc. (%)(L)	5.25844	2.80125	1.87718	0.0932255	-1.07843	11.5953	2.62922	1.40063	-0.539216	5.79766
2Q by 3L	-3.90358	2.97118	-1.31382	0.221409	-10.6249	2.81769	-1.95179	1.48559	-5.31243	1.40884
1L by 2L	3.8955	3.43082	1.13544	0.285522	-3.86556	11.6566	1.94775	1.71541	-1.93278	5.82828
1Q by 2Q	3.26154	2.57312	1.26755	0.236772	-2.55925	9.08233	1.63077	1.28656	-1.27963	4.54117
(2)ZnHA conc. (%)(L)	-3.21233	2.80125	-1.14675	0.281057	-9.54921	3.12454	-1.60617	1.40063	-4.7746	1.56227
2L by 3L	2.37883	3.43082	0.693371	0.505575	-5.38222	10.1399	1.18942	1.71541	-2.69111	5.06994
HPMC conc. (%)(Q)	-2.32556	2.42596	-0.958614	0.362796	-7.81345	3.16234	-1.16278	1.21298	-3.90673	1.58117
1Q by 2L	1.75075	2.97118	0.589244	0.57019	-4.97052	8.47202	0.875375	1.48559	-2.48526	4.23601
1Q by 3L	-1.61133	2.97118	-0.542321	0.600766	-8.3326	5.10994	-0.805667	1.48559	-4.1663	2.55497
1L by 2Q	-1.19292	2.97118	-0.401496	0.697421	-7.91419	5.52835	-0.596458	1.48559	-3.95709	2.76418
ZnHA conc. (%)(Q)	-1.18306	2.42596	-0.487666	0.637446	-6.67095	4.30484	-0.591528	1.21298	-3.33548	2.15242
2Q by 3Q	1.18104	2.57312	0.458993	0.657123	-4.63975	7.00183	0.590521	1.28656	-2.31988	3.50092
2L by 3Q	1.03775	2.97118	0.349272	0.734918	-5.68352	7.75902	0.518875	1.48559	-2.84176	3.87951
1L by 3Q	0.676333	2.97118	0.227631	0.82502	-6.04494	7.3976	0.338167	1.48559	-3.02247	3.6988
Factor	Effect Estimates; Var.:Work of adhesion (mN.mm); R-sqr=.97599; Adj:.93758 3 3-level factors, 1 Blocks, 27 Runs; MS Residual=31.96341 DV: Work of adhesion (mN.mm)
	Effect	Std.Err.	t(10)	p	-95,%	+95,%	Coeff.	Std.Err.	-95,%	+95,%
Mean/Interc.	74.9139	1.08804	68.8522	1.01795e-14	72.4896	77.3382	74.9139	1.08804	72.4896	77.3382
(1)P407 conc. (%)(L)	51.0069	2.66514	19.1385	3.29907e-09	45.0686	56.9452	25.5034	1.33257	22.5343	28.4726
P407 conc. (%)(Q)	-10.6026	2.30808	-4.59367	0.000989671	-15.7453	-5.45983	-5.30128	1.15404	-7.87264	-2.72992
1L by 3L	7.75033	3.26412	2.3744	0.0389831	0.477424	15.0232	3.87517	1.63206	0.238712	7.51162			P407 conc. (%)												P407 conc. (%)												P407 conc. (%)
(3)HPMC conc. (%)(L)	5.25844	2.66514	1.97305	0.0767551	-0.679861	11.1967	2.62922	1.33257	-0.33993	5.59837
2Q by 3L	-3.90358	2.82681	-1.38091	0.197384	-10.2021	2.39494	-1.95179	1.4134	-5.10105	1.19747			12												15												18
1L by 2L	3.8955	3.26412	1.19343	0.260245	-3.37741	11.1684	1.94775	1.63206	-1.6887	5.5842
1Q by 2Q	3.26154	2.44809	1.33228	0.212331	-2.19314	8.71622	1.63077	1.22404	-1.09657	4.35811
(2)ZnHA conc. (%)(L)	-3.21233	2.66514	-1.20531	0.255829	-9.15064	2.72597	-1.60617	1.33257	-4.57532	1.36299
2L by 3L	2.37883	3.26412	0.728783	0.482853	-4.89408	9.65174	1.18942	1.63206	-2.44704	4.82587
HPMC conc. (%)(Q)	-2.32556	2.30808	-1.00757	0.337418	-7.46828	2.81717	-1.16278	1.15404	-3.73414	1.40858
1Q by 2L	1.75075	2.82681	0.619338	0.549543	-4.54777	8.04927	0.875375	1.4134	-2.27389	4.02464
1Q by 3L	-1.61133	2.82681	-0.570018	0.581245	-7.90986	4.68719	-0.805667	1.4134	-3.95493	2.3436
1L by 2Q	-1.19292	2.82681	-0.422001	0.681953	-7.49144	5.10561	-0.596458	1.4134	-3.74572	2.5528
ZnHA conc. (%)(Q)	-1.18306	2.30808	-0.512571	0.619382	-6.32578	3.95967	-0.591528	1.15404	-3.16289	1.97983
2Q by 3Q	1.18104	2.44809	0.482434	0.639883	-4.27364	6.63572	0.590521	1.22404	-2.13682	3.31786
2L by 3Q	1.03775	2.82681	0.36711	0.721187	-5.26077	7.33627	0.518875	1.4134	-2.63039	3.66814
Factor	Effect Estimates; Var.:Work of adhesion (mN.mm); R-sqr=.97567; Adj:.94249 3 3-level factors, 1 Blocks, 27 Runs; MS Residual=29.44925 DV: Work of adhesion (mN.mm)
	Effect	Std.Err.	t(11)	p	-95,%	+95,%	Coeff.	Std.Err.	-95,%	+95,%
Mean/Interc.	74.9139	1.04437	71.7311	4.8035e-16	72.6153	77.2126	74.9139	1.04437	72.6153	77.2126
(1)P407 conc. (%)(L)	51.0069	2.55818	19.9388	5.52309e-10	45.3764	56.6374	25.5034	1.27909	22.6882	28.3187
P407 conc. (%)(Q)	-10.6026	2.21545	-4.78574	0.000566166	-15.4787	-5.72639	-5.30128	1.10772	-7.73936	-2.86319
1L by 3L	7.75033	3.13312	2.47368	0.0309187	0.854391	14.6463	3.87517	1.56656	0.427196	7.32314
(3)HPMC conc. (%)(L)	5.25844	2.55818	2.05554	0.0643581	-0.372069	10.889	2.62922	1.27909	-0.186034	5.44448
2Q by 3L	-3.90358	2.71336	-1.43865	0.178088	-9.87564	2.06848	-1.95179	1.35668	-4.93782	1.03424
1L by 2L	3.8955	3.13312	1.24333	0.239593	-3.00044	10.7914	1.94775	1.56656	-1.50022	5.39572
1Q by 2Q	3.26154	2.34984	1.38799	0.192611	-1.91042	8.4335	1.63077	1.17492	-0.955208	4.21675
(2)ZnHA conc. (%)(L)	-3.21233	2.55818	-1.25571	0.235238	-8.84285	2.41818	-1.60617	1.27909	-4.42142	1.20909
2L by 3L	2.37883	3.13312	0.759255	0.46366	-4.51711	9.27478	1.18942	1.56656	-2.25855	4.63739
HPMC conc. (%)(Q)	-2.32556	2.21545	-1.0497	0.316371	-7.20172	2.55061	-1.16278	1.10772	-3.60086	1.27531
1Q by 2L	1.75075	2.71336	0.645234	0.532003	-4.22131	7.72281	0.875375	1.35668	-2.11066	3.86141
1Q by 3L	-1.61133	2.71336	-0.593852	0.564624	-7.58339	4.36073	-0.805667	1.35668	-3.7917	2.18036
1L by 2Q	-1.19292	2.71336	-0.439646	0.668706	-7.16498	4.77914	-0.596458	1.35668	-3.58249	2.38957
ZnHA conc. (%)(Q)	-1.18306	2.21545	-0.534003	0.603963	-6.05922	3.69311	-0.591528	1.10772	-3.02961	1.84656
2Q by 3Q	1.18104	2.34984	0.502606	0.625151	-3.99092	6.353	0.590521	1.17492	-1.99546	3.1765
Factor	Effect Estimates; Var.:Work of adhesion (mN.mm); R-sqr=.97511; Adj:.94607 3 3-level factors, 1 Blocks, 27 Runs; MS Residual=27.61508 DV: Work of adhesion (mN.mm)
	Effect	Std.Err.	t(12)	p	-95,%	+95,%	Coeff.	Std.Err.	-95,%	+95,%
Mean/Interc.	74.9139	1.01133	74.0749	2.43814e-17	72.7104	77.1174	74.9139	1.01133	72.7104	77.1174
(1)P407 conc. (%)(L)	51.0069	2.47723	20.5903	9.92916e-11	45.6095	56.4043	25.5034	1.23862	22.8047	28.2022
P407 conc. (%)(Q)	-10.6026	2.14535	-4.94212	0.00034087	-15.2769	-5.92825	-5.30128	1.07267	-7.63843	-2.96412
1L by 3L	7.75033	3.03398	2.55451	0.0252553	1.13986	14.3608	3.87517	1.51699	0.569931	7.1804
(3)HPMC conc. (%)(L)	5.25844	2.47723	2.12271	0.0552679	-0.138984	10.6559	2.62922	1.23862	-0.0694918	5.32794
2Q by 3L	-3.90358	2.6275	-1.48566	0.16316	-9.62842	1.82125	-1.95179	1.31375	-4.81421	0.910627
1L by 2L	3.8955	3.03398	1.28396	0.223394	-2.71497	10.506	1.94775	1.51699	-1.35749	5.25299
1Q by 2Q	3.26154	2.27548	1.43334	0.177298	-1.69631	8.2194	1.63077	1.13774	-0.848156	4.1097
(2)ZnHA conc. (%)(L)	-3.21233	2.47723	-1.29674	0.2191	-8.60976	2.18509	-1.60617	1.23862	-4.30488	1.09255
2L by 3L	2.37883	3.03398	0.784064	0.448203	-4.23164	8.98931	1.18942	1.51699	-2.11582	4.49465
HPMC conc. (%)(Q)	-2.32556	2.14535	-1.084	0.299664	-6.99987	2.34875	-1.16278	1.07267	-3.49993	1.17438
1Q by 2L	1.75075	2.6275	0.666317	0.517814	-3.97409	7.47559	0.875375	1.31375	-1.98704	3.73779
1Q by 3L	-1.61133	2.6275	-0.613257	0.551154	-7.33617	4.1135	-0.805667	1.31375	-3.66809	2.05675
1L by 2Q	-1.19292	2.6275	-0.454012	0.657923	-6.91775	4.53192	-0.596458	1.31375	-3.45888	2.26596
ZnHA conc. (%)(Q)	-1.18306	2.14535	-0.551452	0.591445	-5.85737	3.49125	-0.591528	1.07267	-2.92868	1.74563
Factor	Effect Estimates; Var.:Work of adhesion (mN.mm); R-sqr=.97448; Adj:.94896 3 3-level factors, 1 Blocks, 27 Runs; MS Residual=26.13683 DV: Work of adhesion (mN.mm)
	Effect	Std.Err.	t(13)	p	-95,%	+95,%	Coeff.	Std.Err.	-95,%	+95,%
Mean/Interc.	74.9139	0.983885	76.1409	1.2892e-18	72.7884	77.0395	74.9139	0.983885	72.7884	77.0395
(1)P407 conc. (%)(L)	51.0069	2.41002	21.1645	1.85763e-11	45.8004	56.2134	25.5034	1.20501	22.9002	28.1067
P407 conc. (%)(Q)	-10.6026	2.08714	-5.07995	0.000211037	-15.1115	-6.09357	-5.30128	1.04357	-7.55577	-3.04679
1L by 3L	7.75033	2.95166	2.62576	0.0209557	1.37367	14.127	3.87517	1.47583	0.686834	7.0635
(3)HPMC conc. (%)(L)	5.25844	2.41002	2.18191	0.0480665	0.0519186	10.465	2.62922	1.20501	0.0259593	5.23249
2Q by 3L	-3.90358	2.55621	-1.5271	0.150694	-9.42594	1.61877	-1.95179	1.2781	-4.71297	0.809386
1L by 2L	3.8955	2.95166	1.31977	0.209682	-2.48117	10.2722	1.94775	1.47583	-1.24058	5.13608
1Q by 2Q	3.26154	2.21374	1.47332	0.164463	-1.52096	8.04404	1.63077	1.10687	-0.760479	4.02202
(2)ZnHA conc. (%)(L)	-3.21233	2.41002	-1.33291	0.205452	-8.41886	1.99419	-1.60617	1.20501	-4.20943	0.997096
2L by 3L	2.37883	2.95166	0.805932	0.434777	-3.99783	8.7555	1.18942	1.47583	-1.99892	4.37775
HPMC conc. (%)(Q)	-2.32556	2.08714	-1.11423	0.285356	-6.83454	2.18343	-1.16278	1.04357	-3.41727	1.09171
1Q by 2L	1.75075	2.55621	0.684901	0.505435	-3.7716	7.2731	0.875375	1.2781	-1.8858	3.63655
1Q by 3L	-1.61133	2.55621	-0.63036	0.539382	-7.13369	3.91102	-0.805667	1.2781	-3.56684	1.95551
1L by 2Q	-1.19292	2.55621	-0.466674	0.648457	-6.71527	4.32944	-0.596458	1.2781	-3.35764	2.16472
Factor	Effect Estimates; Var.:Work of adhesion (mN.mm); R-sqr=.97405; Adj:.95181 3 3-level factors, 1 Blocks, 27 Runs; MS Residual=24.6765 DV: Work of adhesion (mN.mm)
	Effect	Std.Err.	t(14)	p	-95,%	+95,%	Coeff.	Std.Err.	-95,%	+95,%
Mean/Interc.	74.9139	0.956004	78.3615	6.60838e-20	72.8635	76.9644	74.9139	0.956004	72.8635	76.9644
(1)P407 conc. (%)(L)	51.0069	2.34172	21.7818	3.37152e-12	45.9844	56.0294	25.5034	1.17086	22.9922	28.0147
P407 conc. (%)(Q)	-10.6026	2.02799	-5.22811	0.00012785	-14.9522	-6.25295	-5.30128	1.014	-7.47608	-3.12647
1L by 3L	7.75033	2.86801	2.70234	0.0171779	1.59906	13.9016	3.87517	1.43401	0.799529	6.9508
(3)HPMC conc. (%)(L)	5.25844	2.34172	2.24555	0.0414001	0.235949	10.2809	2.62922	1.17086	0.117974	5.14047
2Q by 3L	-3.90358	2.48377	-1.57164	0.138356	-9.23074	1.42358	-1.95179	1.24189	-4.61537	0.711789
1L by 2L	3.8955	2.86801	1.35826	0.195868	-2.25578	10.0468	1.94775	1.43401	-1.12789	5.02339
1Q by 2Q	3.26154	2.15101	1.51628	0.151699	-1.35192	7.875	1.63077	1.0755	-0.675958	3.9375
(2)ZnHA conc. (%)(L)	-3.21233	2.34172	-1.37178	0.191715	-8.23483	1.81016	-1.60617	1.17086	-4.11741	0.905081
2L by 3L	2.37883	2.86801	0.829436	0.420776	-3.77244	8.53011	1.18942	1.43401	-1.88622	4.26505
HPMC conc. (%)(Q)	-2.32556	2.02799	-1.14673	0.270715	-6.67516	2.02405	-1.16278	1.014	-3.33758	1.01203
1Q by 2L	1.75075	2.48377	0.704875	0.492449	-3.57641	7.07791	0.875375	1.24189	-1.78821	3.53896
1Q by 3L	-1.61133	2.48377	-0.648744	0.527003	-6.93849	3.71583	-0.805667	1.24189	-3.46925	1.85791
Factor	Effect Estimates; Var.:Work of adhesion (mN.mm); R-sqr=.97327; Adj:.95367 3 3-level factors, 1 Blocks, 27 Runs; MS Residual=23.72377 DV: Work of adhesion (mN.mm)
	Effect	Std.Err.	t(15)	p	-95,%	+95,%	Coeff.	Std.Err.	-95,%	+95,%
Mean/Interc.	74.9139	0.937368	79.9195	3.8051e-21	72.916	76.9119	74.9139	0.937368	72.916	76.9119
(1)P407 conc. (%)(L)	51.0069	2.29607	22.2148	6.85325e-13	46.1129	55.9009	25.5034	1.14804	23.0565	27.9504
P407 conc. (%)(Q)	-10.6026	1.98846	-5.33205	8.37931e-05	-14.8409	-6.36426	-5.30128	0.994229	-7.42043	-3.18213
1L by 3L	7.75033	2.8121	2.75606	0.0147057	1.75648	13.7442	3.87517	1.40605	0.878239	6.87209
(3)HPMC conc. (%)(L)	5.25844	2.29607	2.29019	0.0369172	0.364482	10.1524	2.62922	1.14804	0.182241	5.0762
2Q by 3L	-3.90358	2.43535	-1.60288	0.129805	-9.09441	1.28725	-1.95179	1.21768	-4.54721	0.643624
1L by 2L	3.8955	2.8121	1.38526	0.186228	-2.09836	9.88936	1.94775	1.40605	-1.04918	4.94468
1Q by 2Q	3.26154	2.10908	1.54643	0.142835	-1.23385	7.75693	1.63077	1.05454	-0.616925	3.87847
(2)ZnHA conc. (%)(L)	-3.21233	2.29607	-1.39906	0.182134	-8.1063	1.68163	-1.60617	1.14804	-4.05315	0.840815
2L by 3L	2.37883	2.8121	0.845927	0.410886	-3.61502	8.37269	1.18942	1.40605	-1.80751	4.18634
HPMC conc. (%)(Q)	-2.32556	1.98846	-1.16953	0.26044	-6.56385	1.91274	-1.16278	0.994229	-3.28193	0.95637
1Q by 2L	1.75075	2.43535	0.71889	0.483258	-3.44008	6.94158	0.875375	1.21768	-1.72004	3.47079
Factor	Effect Estimates; Var.:Work of adhesion (mN.mm); R-sqr=.97235; Adj:.95507 3 3-level factors, 1 Blocks, 27 Runs; MS Residual=23.00731 DV: Work of adhesion (mN.mm)
	Effect	Std.Err.	t(16)	p	-95,%	+95,%	Coeff.	Std.Err.	-95,%	+95,%
Mean/Interc.	74.9139	0.923105	81.1543	2.33944e-22	72.957	76.8708	74.9139	0.923105	72.957	76.8708
(1)P407 conc. (%)(L)	51.0069	2.26114	22.5581	1.48467e-13	46.2135	55.8003	25.5034	1.13057	23.1067	27.9001
P407 conc. (%)(Q)	-10.6026	1.9582	-5.41444	5.73099e-05	-14.7538	-6.45135	-5.30128	0.979101	-7.37688	-3.22568
1L by 3L	7.75033	2.76931	2.79865	0.0128773	1.87965	13.621	3.87517	1.38466	0.939824	6.81051
(3)HPMC conc. (%)(L)	5.25844	2.26114	2.32558	0.0335143	0.46505	10.0518	2.62922	1.13057	0.232525	5.02592
2Q by 3L	-3.90358	2.3983	-1.62765	0.123129	-8.98775	1.18058	-1.95179	1.19915	-4.49387	0.59029
1L by 2L	3.8955	2.76931	1.40667	0.178653	-1.97519	9.76619	1.94775	1.38466	-0.987593	4.88309
1Q by 2Q	3.26154	2.07699	1.57032	0.135903	-1.14147	7.66456	1.63077	1.03849	-0.570736	3.83228
(2)ZnHA conc. (%)(L)	-3.21233	2.26114	-1.42067	0.174607	-8.00573	1.58106	-1.60617	1.13057	-4.00286	0.790531
2L by 3L	2.37883	2.76931	0.858997	0.403028	-3.49185	8.24952	1.18942	1.38466	-1.74593	4.12476
HPMC conc. (%)(Q)	-2.32556	1.9582	-1.1876	0.252324	-6.47676	1.82565	-1.16278	0.979101	-3.23838	0.912823
Factor	Effect Estimates; Var.:Work of adhesion (mN.mm); R-sqr=.96991; Adj:.95399 3 3-level factors, 1 Blocks, 27 Runs; MS Residual=23.56272 DV: Work of adhesion (mN.mm)
	Effect	Std.Err.	t(17)	p	-95,%	+95,%	Coeff.	Std.Err.	-95,%	+95,%
Mean/Interc.	74.9139	0.934181	80.1921	2.28916e-23	72.943	76.8849	74.9139	0.934181	72.943	76.8849
(1)P407 conc. (%)(L)	51.0069	2.28827	22.2906	5.05133e-14	46.1791	55.8347	25.5034	1.14413	23.0895	27.9174
P407 conc. (%)(Q)	-10.6026	1.9817	-5.35024	5.30162e-05	-14.7836	-6.42154	-5.30128	0.990848	-7.39178	-3.21077
1L by 3L	7.75033	2.80254	2.76547	0.0132317	1.83749	13.6632	3.87517	1.40127	0.918743	6.83159
(3)HPMC conc. (%)(L)	5.25844	2.28827	2.298	0.0345243	0.430626	10.0863	2.62922	1.14413	0.215313	5.04313
2Q by 3L	-3.90358	2.42707	-1.60835	0.126171	-9.02426	1.21709	-1.95179	1.21354	-4.51213	0.608546
1L by 2L	3.8955	2.80254	1.38999	0.182467	-2.01735	9.80835	1.94775	1.40127	-1.00867	4.90417
1Q by 2Q	3.26154	2.10191	1.55171	0.139149	-1.17309	7.69618	1.63077	1.05095	-0.586547	3.84809
(2)ZnHA conc. (%)(L)	-3.21233	2.28827	-1.40383	0.178374	-8.04015	1.61549	-1.60617	1.14413	-4.02008	0.807743
2L by 3L	2.37883	2.80254	0.848813	0.40778	-3.53401	8.29168	1.18942	1.40127	-1.76701	4.14584

## Sheet: IVRR
Factor	Effect Estimates; Var.:IVRR (ug/min); R-sqr=.81409; Adj:.3958 3 3-level factors, 1 Blocks, 27 Runs; MS Residual=.0359123 DV: IVRR (ug/min)
	Effect	Std.Err.	t(8)	p	-95,%	+95,%	Coeff.	Std.Err.	-95,%	+95,%
Mean/Interc.	1.46724	0.0364703	40.2311	1.6033e-10	1.38314	1.55134	1.46724	0.0364703	1.38314	1.55134
(1)P407 conc. (%)(L)	-0.0416333	0.0893336	-0.466043	0.653611	-0.247637	0.16437	-0.0208167	0.0446668	-0.123819	0.0821852
P407 conc. (%)(Q)	0.230606	0.0773652	2.98074	0.0175806	0.0522011	0.40901	0.115303	0.0386826	0.0261005	0.204505
(2)ZnHA conc. (%)(L)	0.0860111	0.0893336	0.962808	0.36384	-0.119993	0.292015	0.0430056	0.0446668	-0.0599963	0.146007
ZnHA conc. (%)(Q)	-0.0529611	0.0773652	-0.68456	0.512962	-0.231366	0.125443	-0.0264806	0.0386826	-0.115683	0.0627217
(3)HPMC conc. (%)(L)	-0.00181111	0.0893336	-0.0202736	0.984322	-0.207815	0.204193	-0.000905556	0.0446668	-0.103907	0.102096
HPMC conc. (%)(Q)	-0.192261	0.0773652	-2.48511	0.0378093	-0.370666	-0.0138566	-0.0961306	0.0386826	-0.185333	-0.00692831
1L by 2L	0.0812667	0.109411	0.742766	0.478864	-0.171035	0.333569	0.0406333	0.0547055	-0.0855177	0.166784
1L by 2Q	-0.00655	0.0947526	-0.0691274	0.946585	-0.22505	0.21195	-0.003275	0.0473763	-0.112525	0.105975
1Q by 2L	-0.0188333	0.0947526	-0.198763	0.847406	-0.237333	0.199667	-0.00941667	0.0473763	-0.118667	0.0998333
1Q by 2Q	-0.0720417	0.0820582	-0.877934	0.405574	-0.261268	0.117185	-0.0360208	0.0410291	-0.130634	0.0585924
1L by 3L	-0.208133	0.109411	-1.90231	0.0936344	-0.460435	0.0441687	-0.104067	0.0547055	-0.230218	0.0220844
1L by 3Q	-0.0026	0.0947526	-0.0274399	0.978781	-0.2211	0.2159	-0.0013	0.0473763	-0.11055	0.10795
1Q by 3L	-0.110117	0.0947526	-1.16215	0.27867	-0.328617	0.108383	-0.0550583	0.0473763	-0.164308	0.0541917
1Q by 3Q	0.0329583	0.0820582	0.401646	0.698461	-0.156268	0.222185	0.0164792	0.0410291	-0.0781341	0.111092
2L by 3L	0.3344	0.109411	3.05637	0.0156688	0.082098	0.586702	0.1672	0.0547055	0.041049	0.293351
2L by 3Q	0.138667	0.0947526	1.46346	0.181493	-0.0798333	0.357167	0.0693333	0.0473763	-0.0399167	0.178583
2Q by 3L	-0.00296667	0.0947526	-0.0313096	0.97579	-0.221467	0.215533	-0.00148333	0.0473763	-0.110733	0.107767
2Q by 3Q	-0.0503167	0.0820582	-0.613183	0.556782	-0.239543	0.13891	-0.0251583	0.0410291	-0.119772	0.0694549
Factor	Effect Estimates; Var.:IVRR (ug/min); R-sqr=.81409; Adj:.3958 3 3-level factors, 1 Blocks, 27 Runs; MS Residual=.0359123 DV: IVRR (ug/min)
	Effect	Std.Err.	t(8)	p	-95,%	+95,%	Coeff.	Std.Err.	-95,%	+95,%
Mean/Interc.	1.46724	0.0364703	40.2311	1.6033e-10	1.38314	1.55134	1.46724	0.0364703	1.38314	1.55134			HPMC conc. (%)												HPMC conc. (%)												HPMC conc. (%)
2L by 3L	0.3344	0.109411	3.05637	0.0156688	0.082098	0.586702	0.1672	0.0547055	0.041049	0.293351
P407 conc. (%)(Q)	0.230606	0.0773652	2.98074	0.0175806	0.0522011	0.40901	0.115303	0.0386826	0.0261005	0.204505			0.0												0.1												0.2
1L by 3L	-0.208133	0.109411	-1.90231	0.0936344	-0.460435	0.0441687	-0.104067	0.0547055	-0.230218	0.0220844
HPMC conc. (%)(Q)	-0.192261	0.0773652	-2.48511	0.0378093	-0.370666	-0.0138566	-0.0961306	0.0386826	-0.185333	-0.00692831
2L by 3Q	0.138667	0.0947526	1.46346	0.181493	-0.0798333	0.357167	0.0693333	0.0473763	-0.0399167	0.178583
1Q by 3L	-0.110117	0.0947526	-1.16215	0.27867	-0.328617	0.108383	-0.0550583	0.0473763	-0.164308	0.0541917
(2)ZnHA conc. (%)(L)	0.0860111	0.0893336	0.962808	0.36384	-0.119993	0.292015	0.0430056	0.0446668	-0.0599963	0.146007
1L by 2L	0.0812667	0.109411	0.742766	0.478864	-0.171035	0.333569	0.0406333	0.0547055	-0.0855177	0.166784
1Q by 2Q	-0.0720417	0.0820582	-0.877934	0.405574	-0.261268	0.117185	-0.0360208	0.0410291	-0.130634	0.0585924
ZnHA conc. (%)(Q)	-0.0529611	0.0773652	-0.68456	0.512962	-0.231366	0.125443	-0.0264806	0.0386826	-0.115683	0.0627217
2Q by 3Q	-0.0503167	0.0820582	-0.613183	0.556782	-0.239543	0.13891	-0.0251583	0.0410291	-0.119772	0.0694549
(1)P407 conc. (%)(L)	-0.0416333	0.0893336	-0.466043	0.653611	-0.247637	0.16437	-0.0208167	0.0446668	-0.123819	0.0821852
1Q by 3Q	0.0329583	0.0820582	0.401646	0.698461	-0.156268	0.222185	0.0164792	0.0410291	-0.0781341	0.111092
1Q by 2L	-0.0188333	0.0947526	-0.198763	0.847406	-0.237333	0.199667	-0.00941667	0.0473763	-0.118667	0.0998333
1L by 2Q	-0.00655	0.0947526	-0.0691274	0.946585	-0.22505	0.21195	-0.003275	0.0473763	-0.112525	0.105975
2Q by 3L	-0.00296667	0.0947526	-0.0313096	0.97579	-0.221467	0.215533	-0.00148333	0.0473763	-0.110733	0.107767
1L by 3Q	-0.0026	0.0947526	-0.0274399	0.978781	-0.2211	0.2159	-0.0013	0.0473763	-0.11055	0.10795
(3)HPMC conc. (%)(L)	-0.00181111	0.0893336	-0.0202736	0.984322	-0.207815	0.204193	-0.000905556	0.0446668	-0.103907	0.102096
Factor	Effect Estimates; Var.:IVRR (ug/min); R-sqr=.81408; Adj:.46291 3 3-level factors, 1 Blocks, 27 Runs; MS Residual=.0319236 DV: IVRR (ug/min)
	Effect	Std.Err.	t(9)	p	-95,%	+95,%	Coeff.	Std.Err.	-95,%	+95,%
Mean/Interc.	1.46724	0.0343854	42.6704	1.06406e-11	1.38946	1.54503	1.46724	0.0343854	1.38946	1.54503
2L by 3L	0.3344	0.103156	3.24168	0.0101313	0.101044	0.567756	0.1672	0.0515781	0.0505222	0.283878			ZnHA conc. (%)												ZnHA conc. (%)												ZnHA conc. (%)
P407 conc. (%)(Q)	0.230606	0.0729425	3.16147	0.0115229	0.0655982	0.395613	0.115303	0.0364712	0.0327991	0.197806
1L by 3L	-0.208133	0.103156	-2.01765	0.0744036	-0.441489	0.0252223	-0.104067	0.0515781	-0.220745	0.0126112			0.1												0.2												0.3
HPMC conc. (%)(Q)	-0.192261	0.0729425	-2.63579	0.0271002	-0.357268	-0.0272537	-0.0961306	0.0364712	-0.178634	-0.0136269
2L by 3Q	0.138667	0.0893359	1.55219	0.155032	-0.0634253	0.340759	0.0693333	0.044668	-0.0317126	0.170379
1Q by 3L	-0.110117	0.0893359	-1.23261	0.248947	-0.312209	0.0919753	-0.0550583	0.044668	-0.156104	0.0459876
(2)ZnHA conc. (%)(L)	0.0860111	0.0842267	1.02119	0.333831	-0.104523	0.276545	0.0430056	0.0421134	-0.0522615	0.138273
1L by 2L	0.0812667	0.103156	0.787802	0.451062	-0.152089	0.314622	0.0406333	0.0515781	-0.0760445	0.157311
1Q by 2Q	-0.0720417	0.0773672	-0.931166	0.37607	-0.247058	0.102975	-0.0360208	0.0386836	-0.123529	0.0514875
ZnHA conc. (%)(Q)	-0.0529611	0.0729425	-0.726067	0.48625	-0.217968	0.112046	-0.0264806	0.0364712	-0.108984	0.0560231
2Q by 3Q	-0.0503167	0.0773672	-0.650362	0.531708	-0.225333	0.1247	-0.0251583	0.0386836	-0.112667	0.06235
(1)P407 conc. (%)(L)	-0.0416333	0.0842267	-0.494301	0.632934	-0.232167	0.148901	-0.0208167	0.0421134	-0.116084	0.0744504
1Q by 3Q	0.0329583	0.0773672	0.425999	0.680116	-0.142058	0.207975	0.0164792	0.0386836	-0.0710292	0.103988
1Q by 2L	-0.0188333	0.0893359	-0.210815	0.837728	-0.220925	0.183259	-0.00941667	0.044668	-0.110463	0.0916293
1L by 2Q	-0.00655	0.0893359	-0.0733188	0.943156	-0.208642	0.195542	-0.003275	0.044668	-0.104321	0.097771
2Q by 3L	-0.00296667	0.0893359	-0.033208	0.974234	-0.205059	0.199125	-0.00148333	0.044668	-0.102529	0.0995626
1L by 3Q	-0.0026	0.0893359	-0.0291036	0.977417	-0.204692	0.199492	-0.0013	0.044668	-0.102346	0.099746
Factor	Effect Estimates; Var.:IVRR (ug/min); R-sqr=.81407; Adj:.51657 3 3-level factors, 1 Blocks, 27 Runs; MS Residual=.028734 DV: IVRR (ug/min)
	Effect	Std.Err.	t(10)	p	-95,%	+95,%	Coeff.	Std.Err.	-95,%	+95,%
Mean/Interc.	1.46724	0.0326224	44.9765	7.10282e-13	1.39455	1.53993	1.46724	0.0326224	1.39455	1.53993
2L by 3L	0.3344	0.0978672	3.41687	0.00658187	0.116338	0.552462	0.1672	0.0489336	0.0581691	0.276231
P407 conc. (%)(Q)	0.230606	0.0692026	3.33233	0.00758804	0.0764126	0.384799	0.115303	0.0346013	0.0382063	0.192399
1L by 3L	-0.208133	0.0978672	-2.12669	0.0593512	-0.426195	0.00992843	-0.104067	0.0489336	-0.213098	0.00496422			P407 conc. (%)												P407 conc. (%)												P407 conc. (%)
HPMC conc. (%)(Q)	-0.192261	0.0692026	-2.77824	0.0195096	-0.346454	-0.0380682	-0.0961306	0.0346013	-0.173227	-0.0190341
2L by 3Q	0.138667	0.0847555	1.63608	0.132867	-0.0501804	0.327514	0.0693333	0.0423778	-0.0250902	0.163757			12												15												18
1Q by 3L	-0.110117	0.0847555	-1.29923	0.223021	-0.298964	0.0787304	-0.0550583	0.0423778	-0.149482	0.0393652
(2)ZnHA conc. (%)(L)	0.0860111	0.0799083	1.07637	0.307042	-0.0920356	0.264058	0.0430056	0.0399541	-0.0460178	0.132029
1L by 2L	0.0812667	0.0978672	0.830377	0.425706	-0.136795	0.299328	0.0406333	0.0489336	-0.0683976	0.149664
1Q by 2Q	-0.0720417	0.0734004	-0.981488	0.349501	-0.235588	0.0915047	-0.0360208	0.0367002	-0.117794	0.0457523
ZnHA conc. (%)(Q)	-0.0529611	0.0692026	-0.765305	0.46177	-0.207154	0.101232	-0.0264806	0.0346013	-0.103577	0.0506159
2Q by 3Q	-0.0503167	0.0734004	-0.685509	0.508602	-0.213863	0.11323	-0.0251583	0.0367002	-0.106931	0.0566148
(1)P407 conc. (%)(L)	-0.0416333	0.0799083	-0.521014	0.613698	-0.21968	0.136413	-0.0208167	0.0399541	-0.10984	0.0682067
1Q by 3Q	0.0329583	0.0734004	0.449021	0.662991	-0.130588	0.196505	0.0164792	0.0367002	-0.065294	0.0982523
1Q by 2L	-0.0188333	0.0847555	-0.222208	0.828625	-0.20768	0.170014	-0.00941667	0.0423778	-0.10384	0.0850068
1L by 2Q	-0.00655	0.0847555	-0.0772811	0.939924	-0.195397	0.182297	-0.003275	0.0423778	-0.0976985	0.0911485
2Q by 3L	-0.00296667	0.0847555	-0.0350026	0.972766	-0.191814	0.18588	-0.00148333	0.0423778	-0.0959068	0.0929402
Factor	Effect Estimates; Var.:IVRR (ug/min); R-sqr=.81404; Adj:.56046 3 3-level factors, 1 Blocks, 27 Runs; MS Residual=.026125 DV: IVRR (ug/min)
	Effect	Std.Err.	t(11)	p	-95,%	+95,%	Coeff.	Std.Err.	-95,%	+95,%
Mean/Interc.	1.46724	0.0311062	47.1688	4.76394e-14	1.39878	1.5357	1.46724	0.0311062	1.39878	1.5357
2L by 3L	0.3344	0.0933185	3.58343	0.00429278	0.129007	0.539793	0.1672	0.0466592	0.0645037	0.269896
P407 conc. (%)(Q)	0.230606	0.0659861	3.49476	0.00501636	0.0853711	0.37584	0.115303	0.0329931	0.0426856	0.18792
1L by 3L	-0.208133	0.0933185	-2.23036	0.0474968	-0.413526	-0.0027408	-0.104067	0.0466592	-0.206763	-0.0013704
HPMC conc. (%)(Q)	-0.192261	0.0659861	-2.91366	0.0140964	-0.337496	-0.0470267	-0.0961306	0.0329931	-0.168748	-0.0235133
2L by 3Q	0.138667	0.0808162	1.71583	0.114186	-0.0392085	0.316542	0.0693333	0.0404081	-0.0196042	0.158271
1Q by 3L	-0.110117	0.0808162	-1.36256	0.200267	-0.287992	0.0677585	-0.0550583	0.0404081	-0.143996	0.0338792
(2)ZnHA conc. (%)(L)	0.0860111	0.0761942	1.12884	0.282982	-0.0816912	0.253713	0.0430056	0.0380971	-0.0408456	0.126857
1L by 2L	0.0812667	0.0933185	0.870853	0.40244	-0.124126	0.286659	0.0406333	0.0466592	-0.0620629	0.14333
1Q by 2Q	-0.0720417	0.0699888	-1.02933	0.325426	-0.226086	0.0820027	-0.0360208	0.0349944	-0.113043	0.0410014
ZnHA conc. (%)(Q)	-0.0529611	0.0659861	-0.80261	0.439197	-0.198196	0.0922733	-0.0264806	0.0329931	-0.0990978	0.0461367
2Q by 3Q	-0.0503167	0.0699888	-0.718924	0.487179	-0.204361	0.103728	-0.0251583	0.0349944	-0.102181	0.0518639
(1)P407 conc. (%)(L)	-0.0416333	0.0761942	-0.546411	0.595693	-0.209336	0.126069	-0.0208167	0.0380971	-0.104668	0.0630345
1Q by 3Q	0.0329583	0.0699888	0.470908	0.646907	-0.121086	0.187003	0.0164792	0.0349944	-0.060543	0.0935014
1Q by 2L	-0.0188333	0.0808162	-0.233039	0.820011	-0.196708	0.159042	-0.00941667	0.0404081	-0.0983542	0.0795209
1L by 2Q	-0.00655	0.0808162	-0.0810482	0.93686	-0.184425	0.171325	-0.003275	0.0404081	-0.0922126	0.0856626
Factor	Effect Estimates; Var.:IVRR (ug/min); R-sqr=.81393; Adj:.59685 3 3-level factors, 1 Blocks, 27 Runs; MS Residual=.0239622 DV: IVRR (ug/min)
	Effect	Std.Err.	t(12)	p	-95,%	+95,%	Coeff.	Std.Err.	-95,%	+95,%
Mean/Interc.	1.46724	0.0297908	49.2515	3.21678e-15	1.40233	1.53215	1.46724	0.0297908	1.40233	1.53215
2L by 3L	0.3344	0.0893723	3.74165	0.00281348	0.139675	0.529125	0.1672	0.0446861	0.0698373	0.264563
P407 conc. (%)(Q)	0.230606	0.0631958	3.64907	0.00333225	0.0929138	0.368297	0.115303	0.0315979	0.0464569	0.184149
1L by 3L	-0.208133	0.0893723	-2.32884	0.038151	-0.402859	-0.0134078	-0.104067	0.0446861	-0.201429	-0.00670392
HPMC conc. (%)(Q)	-0.192261	0.0631958	-3.04231	0.0102299	-0.329953	-0.0545694	-0.0961306	0.0315979	-0.164976	-0.0272847
2L by 3Q	0.138667	0.0773987	1.79159	0.0984316	-0.0299706	0.307304	0.0693333	0.0386993	-0.0149853	0.153652
1Q by 3L	-0.110117	0.0773987	-1.42272	0.18029	-0.278754	0.0585206	-0.0550583	0.0386993	-0.139377	0.0292603
(2)ZnHA conc. (%)(L)	0.0860111	0.0729722	1.17868	0.261368	-0.0729816	0.245004	0.0430056	0.0364861	-0.0364908	0.122502
1L by 2L	0.0812667	0.0893723	0.909305	0.38109	-0.113459	0.275992	0.0406333	0.0446861	-0.0567294	0.137996
1Q by 2Q	-0.0720417	0.0670292	-1.07478	0.303609	-0.218086	0.0740025	-0.0360208	0.0335146	-0.109043	0.0370012
ZnHA conc. (%)(Q)	-0.0529611	0.0631958	-0.838049	0.418383	-0.190653	0.0847306	-0.0264806	0.0315979	-0.0953264	0.0423653
2Q by 3Q	-0.0503167	0.0670292	-0.750668	0.467318	-0.196361	0.0957275	-0.0251583	0.0335146	-0.0981804	0.0478637
(1)P407 conc. (%)(L)	-0.0416333	0.0729722	-0.570537	0.57884	-0.200626	0.117359	-0.0208167	0.0364861	-0.100313	0.0586797
1Q by 3Q	0.0329583	0.0670292	0.491701	0.631802	-0.113086	0.179002	0.0164792	0.0335146	-0.0565429	0.0895012
1Q by 2L	-0.0188333	0.0773987	-0.243329	0.81186	-0.187471	0.149804	-0.00941667	0.0386993	-0.0937353	0.0749019
Factor	Effect Estimates; Var.:IVRR (ug/min); R-sqr=.81301; Adj:.62603 3 3-level factors, 1 Blocks, 27 Runs; MS Residual=.0222281 DV: IVRR (ug/min)
	Effect	Std.Err.	t(13)	p	-95,%	+95,%	Coeff.	Std.Err.	-95,%	+95,%
Mean/Interc.	1.46724	0.0286926	51.1366	2.2422e-16	1.40525	1.52923	1.46724	0.0286926	1.40525	1.52923
2L by 3L	0.3344	0.0860777	3.88486	0.00187924	0.14844	0.52036	0.1672	0.0430388	0.0742202	0.26018
P407 conc. (%)(Q)	0.230606	0.0608661	3.78873	0.00225509	0.0991123	0.362099	0.115303	0.0304331	0.0495561	0.181049
1L by 3L	-0.208133	0.0860777	-2.41797	0.0310229	-0.394093	-0.0221738	-0.104067	0.0430388	-0.197046	-0.0110869
HPMC conc. (%)(Q)	-0.192261	0.0608661	-3.15875	0.00754342	-0.323754	-0.0607679	-0.0961306	0.0304331	-0.161877	-0.0303839
2L by 3Q	0.138667	0.0745455	1.86016	0.0856327	-0.022379	0.299712	0.0693333	0.0372727	-0.0111895	0.149856
1Q by 3L	-0.110117	0.0745455	-1.47717	0.163441	-0.271162	0.050929	-0.0550583	0.0372727	-0.135581	0.0254645
(2)ZnHA conc. (%)(L)	0.0860111	0.0702821	1.2238	0.242747	-0.0658242	0.237846	0.0430056	0.0351411	-0.0329121	0.118923
1L by 2L	0.0812667	0.0860777	0.944108	0.362331	-0.104693	0.267226	0.0406333	0.0430388	-0.0523464	0.133613
1Q by 2Q	-0.0720417	0.0645583	-1.11592	0.284661	-0.211511	0.067428	-0.0360208	0.0322791	-0.105756	0.033714
ZnHA conc. (%)(Q)	-0.0529611	0.0608661	-0.870125	0.400014	-0.184454	0.0785321	-0.0264806	0.0304331	-0.0922272	0.0392661
2Q by 3Q	-0.0503167	0.0645583	-0.779399	0.449701	-0.189786	0.089153	-0.0251583	0.0322791	-0.0948932	0.0445765
(1)P407 conc. (%)(L)	-0.0416333	0.0702821	-0.592374	0.563762	-0.193469	0.110202	-0.0208167	0.0351411	-0.0967343	0.055101
1Q by 3Q	0.0329583	0.0645583	0.510521	0.618245	-0.106511	0.172428	0.0164792	0.0322791	-0.0532557	0.086214
Factor	Effect Estimates; Var.:IVRR (ug/min); R-sqr=.80926; Adj:.64578 3 3-level factors, 1 Blocks, 27 Runs; MS Residual=.0210542 DV: IVRR (ug/min)
	Effect	Std.Err.	t(14)	p	-95,%	+95,%	Coeff.	Std.Err.	-95,%	+95,%
Mean/Interc.	1.46724	0.0279246	52.5429	1.74748e-17	1.40735	1.52713	1.46724	0.0279246	1.40735	1.52713
2L by 3L	0.3344	0.0837739	3.9917	0.00133766	0.154723	0.514077	0.1672	0.0418869	0.0773614	0.257039
P407 conc. (%)(Q)	0.230606	0.0592371	3.89293	0.00162422	0.103555	0.357656	0.115303	0.0296185	0.0517773	0.178828
1L by 3L	-0.208133	0.0837739	-2.48447	0.0262421	-0.38781	-0.0284562	-0.104067	0.0418869	-0.193905	-0.0142281
HPMC conc. (%)(Q)	-0.192261	0.0592371	-3.24562	0.00586357	-0.319312	-0.0652102	-0.0961306	0.0296185	-0.159656	-0.0326051
2L by 3Q	0.138667	0.0725503	1.91132	0.0766553	-0.0169383	0.294272	0.0693333	0.0362752	-0.00846915	0.147136
1Q by 3L	-0.110117	0.0725503	-1.5178	0.15132	-0.265722	0.0454883	-0.0550583	0.0362752	-0.132861	0.0227441
(2)ZnHA conc. (%)(L)	0.0860111	0.0684011	1.25745	0.229162	-0.0606947	0.232717	0.0430056	0.0342005	-0.0303473	0.116358
1L by 2L	0.0812667	0.0837739	0.970071	0.348473	-0.0984105	0.260944	0.0406333	0.0418869	-0.0492052	0.130472
1Q by 2Q	-0.0720417	0.0628304	-1.1466	0.270765	-0.2068	0.0627162	-0.0360208	0.0314152	-0.1034	0.0313581
ZnHA conc. (%)(Q)	-0.0529611	0.0592371	-0.894053	0.386405	-0.180012	0.0740898	-0.0264806	0.0296185	-0.090006	0.0370449
2Q by 3Q	-0.0503167	0.0628304	-0.800833	0.436609	-0.185075	0.0844412	-0.0251583	0.0314152	-0.0925373	0.0422206
(1)P407 conc. (%)(L)	-0.0416333	0.0684011	-0.608665	0.552495	-0.188339	0.105072	-0.0208167	0.0342005	-0.0941695	0.0525362
Factor	Effect Estimates; Var.:IVRR (ug/min); R-sqr=.80422; Adj:.66064 3 3-level factors, 1 Blocks, 27 Runs; MS Residual=.0201706 DV: IVRR (ug/min)
	Effect	Std.Err.	t(15)	p	-95,%	+95,%	Coeff.	Std.Err.	-95,%	+95,%
Mean/Interc.	1.46724	0.0273324	53.6814	1.45905e-18	1.40898	1.5255	1.46724	0.0273324	1.40898	1.5255
2L by 3L	0.3344	0.0819971	4.07819	0.000989049	0.159627	0.509173	0.1672	0.0409986	0.0798136	0.254586
P407 conc. (%)(Q)	0.230606	0.0579807	3.97728	0.00121417	0.107023	0.354189	0.115303	0.0289904	0.0535113	0.177094
1L by 3L	-0.208133	0.0819971	-2.5383	0.0227186	-0.382906	-0.0333606	-0.104067	0.0409986	-0.191453	-0.0166803
HPMC conc. (%)(Q)	-0.192261	0.0579807	-3.31595	0.00470257	-0.315844	-0.0686781	-0.0961306	0.0289904	-0.157922	-0.0343391
2L by 3Q	0.138667	0.0710116	1.95273	0.0697699	-0.012691	0.290024	0.0693333	0.0355058	-0.00634548	0.145012
1Q by 3L	-0.110117	0.0710116	-1.55069	0.141816	-0.261474	0.041241	-0.0550583	0.0355058	-0.130737	0.0206205
(2)ZnHA conc. (%)(L)	0.0860111	0.0669504	1.2847	0.218383	-0.0566902	0.228712	0.0430056	0.0334752	-0.0283451	0.114356
1L by 2L	0.0812667	0.0819971	0.991092	0.33736	-0.0935061	0.256039	0.0406333	0.0409986	-0.046753	0.12802
1Q by 2Q	-0.0720417	0.0614978	-1.17145	0.25969	-0.203121	0.0590379	-0.0360208	0.0307489	-0.101561	0.0295189
ZnHA conc. (%)(Q)	-0.0529611	0.0579807	-0.913426	0.375467	-0.176544	0.0706219	-0.0264806	0.0289904	-0.088272	0.0353109
2Q by 3Q	-0.0503167	0.0614978	-0.818186	0.426058	-0.181396	0.0807629	-0.0251583	0.0307489	-0.0906981	0.0403814
Factor	Effect Estimates; Var.:IVRR (ug/min); R-sqr=.79548; Adj:.66765 3 3-level factors, 1 Blocks, 27 Runs; MS Residual=.0197538 DV: IVRR (ug/min)
	Effect	Std.Err.	t(16)	p	-95,%	+95,%	Coeff.	Std.Err.	-95,%	+95,%
Mean/Interc.	1.46724	0.0270485	54.2447	1.44061e-19	1.4099	1.52458	1.46724	0.0270485	1.4099	1.52458
2L by 3L	0.3344	0.0811456	4.12099	0.000800547	0.162379	0.506421	0.1672	0.0405728	0.0811895	0.253211
P407 conc. (%)(Q)	0.230606	0.0573786	4.01901	0.000991591	0.108968	0.352243	0.115303	0.0286893	0.0544841	0.176121
1L by 3L	-0.208133	0.0811456	-2.56494	0.0207662	-0.380154	-0.0361123	-0.104067	0.0405728	-0.190077	-0.0180561
HPMC conc. (%)(Q)	-0.192261	0.0573786	-3.35074	0.00406091	-0.313898	-0.0706238	-0.0961306	0.0286893	-0.156949	-0.0353119
2L by 3Q	0.138667	0.0702742	1.97322	0.066001	-0.010308	0.287641	0.0693333	0.0351371	-0.00515398	0.143821
1Q by 3L	-0.110117	0.0702742	-1.56696	0.136687	-0.259091	0.038858	-0.0550583	0.0351371	-0.129546	0.019429
(2)ZnHA conc. (%)(L)	0.0860111	0.0662551	1.29818	0.212627	-0.0544435	0.226466	0.0430056	0.0331276	-0.0272218	0.113233
1L by 2L	0.0812667	0.0811456	1.00149	0.331496	-0.0907544	0.253288	0.0406333	0.0405728	-0.0453772	0.126644
1Q by 2Q	-0.0720417	0.0608592	-1.18374	0.253804	-0.201057	0.0569741	-0.0360208	0.0304296	-0.100529	0.0284871
ZnHA conc. (%)(Q)	-0.0529611	0.0573786	-0.923011	0.369712	-0.174598	0.0686762	-0.0264806	0.0286893	-0.0872992	0.0343381
Factor	Effect Estimates; Var.:IVRR (ug/min); R-sqr=.78459; Adj:.67055 3 3-level factors, 1 Blocks, 27 Runs; MS Residual=.0195818 DV: IVRR (ug/min)
	Effect	Std.Err.	t(17)	p	-95,%	+95,%	Coeff.	Std.Err.	-95,%	+95,%
Mean/Interc.	1.46724	0.0269305	54.4825	1.59518e-20	1.41042	1.52406	1.46724	0.0269305	1.41042	1.52406
2L by 3L	0.3344	0.0807915	4.13905	0.000686266	0.163945	0.504855	0.1672	0.0403958	0.0819724	0.252428
P407 conc. (%)(Q)	0.230606	0.0571282	4.03663	0.000856481	0.110076	0.351136	0.115303	0.0285641	0.0550378	0.175568
1L by 3L	-0.208133	0.0807915	-2.57618	0.0196223	-0.378589	-0.0376781	-0.104067	0.0403958	-0.189294	-0.0188391
HPMC conc. (%)(Q)	-0.192261	0.0571282	-3.36543	0.00367241	-0.312791	-0.0717311	-0.0961306	0.0285641	-0.156396	-0.0358655
2L by 3Q	0.138667	0.0699675	1.98187	0.0638999	-0.00895188	0.286285	0.0693333	0.0349838	-0.00447594	0.143143
1Q by 3L	-0.110117	0.0699675	-1.57383	0.133953	-0.257735	0.0375019	-0.0550583	0.0349838	-0.128868	0.0187509
(2)ZnHA conc. (%)(L)	0.0860111	0.065966	1.30387	0.209658	-0.053165	0.225187	0.0430056	0.032983	-0.0265825	0.112594
1L by 2L	0.0812667	0.0807915	1.00588	0.328576	-0.0891885	0.251722	0.0406333	0.0403958	-0.0445943	0.125861
1Q by 2Q	-0.0720417	0.0605936	-1.18893	0.25081	-0.199883	0.0557997	-0.0360208	0.0302968	-0.0999415	0.0278999
Factor	Effect Estimates; Var.:IVRR (ug/min); R-sqr=.76668; Adj:.66298 3 3-level factors, 1 Blocks, 27 Runs; MS Residual=.0200317 DV: IVRR (ug/min)
	Effect	Std.Err.	t(18)	p	-95,%	+95,%	Coeff.	Std.Err.	-95,%	+95,%
Mean/Interc.	1.46724	0.0272381	53.8672	2.39292e-21	1.41002	1.52447	1.46724	0.0272381	1.41002	1.52447
2L by 3L	0.3344	0.0817144	4.0923	0.000683831	0.162724	0.506076	0.1672	0.0408572	0.0813622	0.253038
P407 conc. (%)(Q)	0.230606	0.0577808	3.99104	0.000856753	0.109213	0.351998	0.115303	0.0288904	0.0546063	0.175999
1L by 3L	-0.208133	0.0817144	-2.54708	0.0202227	-0.379809	-0.0364578	-0.104067	0.0408572	-0.189904	-0.0182289
HPMC conc. (%)(Q)	-0.192261	0.0577808	-3.32742	0.00374734	-0.313654	-0.0708682	-0.0961306	0.0288904	-0.156827	-0.0354341
2L by 3Q	0.138667	0.0707667	1.95949	0.0657279	-0.0100087	0.287342	0.0693333	0.0353834	-0.00500434	0.143671
1Q by 3L	-0.110117	0.0707667	-1.55605	0.137103	-0.258792	0.0385587	-0.0550583	0.0353834	-0.129396	0.0192793
(2)ZnHA conc. (%)(L)	0.0860111	0.0667195	1.28915	0.213669	-0.0541614	0.226184	0.0430056	0.0333597	-0.0270807	0.113092
1L by 2L	0.0812667	0.0817144	0.994521	0.333151	-0.0904088	0.252942	0.0406333	0.0408572	-0.0452044	0.126471

## Sheet: (Q)-6 h
Factor	Effect Estimates; Var.:(Q)-6 h (%); R-sqr=.87426; Adj:.59134 3 3-level factors, 1 Blocks, 27 Runs; MS Residual=40.22046 DV: (Q)-6 h (%)
	Effect	Std.Err.	t(8)	p	-95,%	+95,%	Coeff.	Std.Err.	-95,%	+95,%
Mean/Interc.	67.4044	1.22051	55.2264	1.28217e-11	64.5899	70.2189	67.4044	1.22051	64.5899	70.2189
(1)P407 conc. (%)(L)	-3.77444	2.98963	-1.26251	0.242322	-10.6685	3.11965	-1.88722	1.49481	-5.33427	1.55983
P407 conc. (%)(Q)	2.125	2.58909	0.82075	0.435561	-3.84546	8.09546	1.0625	1.29455	-1.92273	4.04773
(2)ZnHA conc. (%)(L)	6.22111	2.98963	2.0809	0.071016	-0.672985	13.1152	3.11056	1.49481	-0.336492	6.5576
ZnHA conc. (%)(Q)	-6.955	2.58909	-2.68627	0.0276561	-12.9255	-0.984538	-3.4775	1.29455	-6.46273	-0.492269
(3)HPMC conc. (%)(L)	-3.75	2.98963	-1.25434	0.245127	-10.6441	3.1441	-1.875	1.49481	-5.32205	1.57205
HPMC conc. (%)(Q)	-4.80167	2.58909	-1.85457	0.100767	-10.7721	1.1688	-2.40083	1.29455	-5.38606	0.584398
1L by 2L	12.475	3.66153	3.40704	0.00926352	4.03149	20.9185	6.2375	1.83077	2.01575	10.4593
1L by 2Q	2.29583	3.17098	0.724014	0.489685	-5.01646	9.60813	1.14792	1.58549	-2.50823	4.80406
1Q by 2L	11.9742	3.17098	3.77617	0.00541767	4.66187	19.2865	5.98708	1.58549	2.33094	9.64323
1Q by 2Q	-3.77375	2.74615	-1.3742	0.206646	-10.1064	2.55888	-1.88688	1.37307	-5.05319	1.27944
1L by 3L	-0.1	3.66153	-0.027311	0.978881	-8.54351	8.34351	-0.05	1.83077	-4.27175	4.17175
1L by 3Q	0.793333	3.17098	0.250186	0.808749	-6.51896	8.10563	0.396667	1.58549	-3.25948	4.05281
1Q by 3L	-4.225	3.17098	-1.3324	0.219432	-11.5373	3.08729	-2.1125	1.58549	-5.76865	1.54365
1Q by 3Q	3.0975	2.74615	1.12794	0.292033	-3.23513	9.43013	1.54875	1.37307	-1.61757	4.71507
2L by 3L	5.635	3.66153	1.53897	0.162372	-2.80851	14.0785	2.8175	1.83077	-1.40425	7.03925
2L by 3Q	2.46417	3.17098	0.777099	0.45946	-4.84813	9.77646	1.23208	1.58549	-2.42406	4.88823
2Q by 3L	1.0725	3.17098	0.338224	0.7439	-6.23979	8.38479	0.53625	1.58549	-3.1199	4.1924
2Q by 3Q	4.18125	2.74615	1.52259	0.166361	-2.15138	10.5139	2.09063	1.37307	-1.07569	5.25694
Factor	Effect Estimates; Var.:(Q)-6 h (%); R-sqr=.87426; Adj:.59134 3 3-level factors, 1 Blocks, 27 Runs; MS Residual=40.22046 DV: (Q)-6 h (%)
	Effect	Std.Err.	t(8)	p	-95,%	+95,%	Coeff.	Std.Err.	-95,%	+95,%
Mean/Interc.	67.4044	1.22051	55.2264	1.28217e-11	64.5899	70.2189	67.4044	1.22051	64.5899	70.2189			HPMC conc. (%)												HPMC conc. (%)												HPMC conc. (%)
1L by 2L	12.475	3.66153	3.40704	0.00926352	4.03149	20.9185	6.2375	1.83077	2.01575	10.4593
1Q by 2L	11.9742	3.17098	3.77617	0.00541767	4.66187	19.2865	5.98708	1.58549	2.33094	9.64323			0.0												0.1												0.2
ZnHA conc. (%)(Q)	-6.955	2.58909	-2.68627	0.0276561	-12.9255	-0.984538	-3.4775	1.29455	-6.46273	-0.492269
(2)ZnHA conc. (%)(L)	6.22111	2.98963	2.0809	0.071016	-0.672985	13.1152	3.11056	1.49481	-0.336492	6.5576
2L by 3L	5.635	3.66153	1.53897	0.162372	-2.80851	14.0785	2.8175	1.83077	-1.40425	7.03925
HPMC conc. (%)(Q)	-4.80167	2.58909	-1.85457	0.100767	-10.7721	1.1688	-2.40083	1.29455	-5.38606	0.584398
1Q by 3L	-4.225	3.17098	-1.3324	0.219432	-11.5373	3.08729	-2.1125	1.58549	-5.76865	1.54365
2Q by 3Q	4.18125	2.74615	1.52259	0.166361	-2.15138	10.5139	2.09063	1.37307	-1.07569	5.25694
(1)P407 conc. (%)(L)	-3.77444	2.98963	-1.26251	0.242322	-10.6685	3.11965	-1.88722	1.49481	-5.33427	1.55983
1Q by 2Q	-3.77375	2.74615	-1.3742	0.206646	-10.1064	2.55888	-1.88688	1.37307	-5.05319	1.27944
(3)HPMC conc. (%)(L)	-3.75	2.98963	-1.25434	0.245127	-10.6441	3.1441	-1.875	1.49481	-5.32205	1.57205
1Q by 3Q	3.0975	2.74615	1.12794	0.292033	-3.23513	9.43013	1.54875	1.37307	-1.61757	4.71507
2L by 3Q	2.46417	3.17098	0.777099	0.45946	-4.84813	9.77646	1.23208	1.58549	-2.42406	4.88823
1L by 2Q	2.29583	3.17098	0.724014	0.489685	-5.01646	9.60813	1.14792	1.58549	-2.50823	4.80406
P407 conc. (%)(Q)	2.125	2.58909	0.82075	0.435561	-3.84546	8.09546	1.0625	1.29455	-1.92273	4.04773
2Q by 3L	1.0725	3.17098	0.338224	0.7439	-6.23979	8.38479	0.53625	1.58549	-3.1199	4.1924
1L by 3Q	0.793333	3.17098	0.250186	0.808749	-6.51896	8.10563	0.396667	1.58549	-3.25948	4.05281
1L by 3L	-0.1	3.66153	-0.027311	0.978881	-8.54351	8.34351	-0.05	1.83077	-4.27175	4.17175
Factor	Effect Estimates; Var.:(Q)-6 h (%); R-sqr=.87425; Adj:.63671 3 3-level factors, 1 Blocks, 27 Runs; MS Residual=35.75485 DV: (Q)-6 h (%)
	Effect	Std.Err.	t(9)	p	-95,%	+95,%	Coeff.	Std.Err.	-95,%	+95,%
Mean/Interc.	67.4044	1.15076	58.5737	6.20712e-13	64.8012	70.0076	67.4044	1.15076	64.8012	70.0076
1L by 2L	12.475	3.45229	3.61355	0.00562809	4.66539	20.2846	6.2375	1.72614	2.33269	10.1423			ZnHA conc. (%)												ZnHA conc. (%)												ZnHA conc. (%)
1Q by 2L	11.9742	2.98977	4.00505	0.00308683	5.21084	18.7375	5.98708	1.49488	2.60542	9.36875
ZnHA conc. (%)(Q)	-6.955	2.44114	-2.84908	0.0191177	-12.4772	-1.43277	-3.4775	1.22057	-6.23862	-0.716384			0.1												0.2												0.3
(2)ZnHA conc. (%)(L)	6.22111	2.81878	2.20702	0.0547103	-0.155413	12.5976	3.11056	1.40939	-0.0777064	6.29882
2L by 3L	5.635	3.45229	1.63225	0.137061	-2.17461	13.4446	2.8175	1.72614	-1.08731	6.72231
HPMC conc. (%)(Q)	-4.80167	2.44114	-1.96698	0.0807332	-10.3239	0.720565	-2.40083	1.22057	-5.16195	0.360283
1Q by 3L	-4.225	2.98977	-1.41315	0.191249	-10.9883	2.53832	-2.1125	1.49488	-5.49416	1.26916
2Q by 3Q	4.18125	2.58921	1.61487	0.140795	-1.67596	10.0385	2.09063	1.29461	-0.837981	5.01923
(1)P407 conc. (%)(L)	-3.77444	2.81878	-1.33903	0.213394	-10.151	2.60208	-1.88722	1.40939	-5.07548	1.30104
1Q by 2Q	-3.77375	2.58921	-1.45749	0.178972	-9.63096	2.08346	-1.88688	1.29461	-4.81548	1.04173
(3)HPMC conc. (%)(L)	-3.75	2.81878	-1.33036	0.216122	-10.1265	2.62652	-1.875	1.40939	-5.06326	1.31326
1Q by 3Q	3.0975	2.58921	1.19631	0.26214	-2.75971	8.95471	1.54875	1.29461	-1.37986	4.47736
2L by 3Q	2.46417	2.98977	0.8242	0.431126	-4.29916	9.22749	1.23208	1.49488	-2.14958	4.61375
1L by 2Q	2.29583	2.98977	0.767897	0.462219	-4.46749	9.05916	1.14792	1.49488	-2.23375	4.52958
P407 conc. (%)(Q)	2.125	2.44114	0.870497	0.406648	-3.39723	7.64723	1.0625	1.22057	-1.69862	3.82362
2Q by 3L	1.0725	2.98977	0.358723	0.728073	-5.69082	7.83582	0.53625	1.49488	-2.84541	3.91791
1L by 3Q	0.793333	2.98977	0.265349	0.796718	-5.96999	7.55666	0.396667	1.49488	-2.985	3.77833
Factor	Effect Estimates; Var.:(Q)-6 h (%); R-sqr=.87326; Adj:.67048 3 3-level factors, 1 Blocks, 27 Runs; MS Residual=32.43112 DV: (Q)-6 h (%)
	Effect	Std.Err.	t(10)	p	-95,%	+95,%	Coeff.	Std.Err.	-95,%	+95,%
Mean/Interc.	67.4044	1.09597	61.502	3.14015e-14	64.9625	69.8464	67.4044	1.09597	64.9625	69.8464
1L by 2L	12.475	3.28791	3.7942	0.00351908	5.14907	19.8009	6.2375	1.64396	2.57454	9.90046
1Q by 2L	11.9742	2.84742	4.20527	0.00181346	5.62973	18.3186	5.98708	1.42371	2.81486	9.1593
ZnHA conc. (%)(Q)	-6.955	2.32491	-2.99152	0.0135385	-12.1352	-1.77479	-3.4775	1.16245	-6.06761	-0.887394			P407 conc. (%)												P407 conc. (%)												P407 conc. (%)
(2)ZnHA conc. (%)(L)	6.22111	2.68457	2.31736	0.0429656	0.239517	12.2027	3.11056	1.34228	0.119759	6.10135
2L by 3L	5.635	3.28791	1.71385	0.117328	-1.69093	12.9609	2.8175	1.64396	-0.845463	6.48046			12												15												18
HPMC conc. (%)(Q)	-4.80167	2.32491	-2.06532	0.0657983	-9.98188	0.378546	-2.40083	1.16245	-4.99094	0.189273
1Q by 3L	-4.225	2.84742	-1.4838	0.168681	-10.5694	2.11944	-2.1125	1.42371	-5.28472	1.05972
2Q by 3Q	4.18125	2.46593	1.6956	0.120819	-1.3132	9.6757	2.09063	1.23297	-0.656598	4.83785
(1)P407 conc. (%)(L)	-3.77444	2.68457	-1.40598	0.190034	-9.75604	2.20715	-1.88722	1.34228	-4.87802	1.10357
1Q by 2Q	-3.77375	2.46593	-1.53035	0.156927	-9.2682	1.7207	-1.88688	1.23297	-4.6341	0.860348
(3)HPMC conc. (%)(L)	-3.75	2.68457	-1.39687	0.192677	-9.73159	2.23159	-1.875	1.34228	-4.8658	1.1158
1Q by 3Q	3.0975	2.46593	1.25612	0.237627	-2.39695	8.59195	1.54875	1.23297	-1.19847	4.29597
2L by 3Q	2.46417	2.84742	0.865404	0.407099	-3.88027	8.80861	1.23208	1.42371	-1.94014	4.4043
1L by 2Q	2.29583	2.84742	0.806287	0.438831	-4.04861	8.64027	1.14792	1.42371	-2.0243	4.32014
P407 conc. (%)(Q)	2.125	2.32491	0.914016	0.382218	-3.05521	7.30521	1.0625	1.16245	-1.52761	3.65261
2Q by 3L	1.0725	2.84742	0.376657	0.714297	-5.27194	7.41694	0.53625	1.42371	-2.63597	3.70847
Factor	Effect Estimates; Var.:(Q)-6 h (%); R-sqr=.87146; Adj:.69619 3 3-level factors, 1 Blocks, 27 Runs; MS Residual=29.90111 DV: (Q)-6 h (%)
	Effect	Std.Err.	t(11)	p	-95,%	+95,%	Coeff.	Std.Err.	-95,%	+95,%
Mean/Interc.	67.4044	1.05235	64.0511	1.66475e-15	65.0882	69.7207	67.4044	1.05235	65.0882	69.7207
1L by 2L	12.475	3.15706	3.95146	0.00226701	5.52636	19.4236	6.2375	1.57853	2.76318	9.71182
1Q by 2L	11.9742	2.7341	4.37957	0.00109989	5.95646	17.9919	5.98708	1.36705	2.97823	8.99593
ZnHA conc. (%)(Q)	-6.955	2.23238	-3.11551	0.00982839	-11.8684	-2.04157	-3.4775	1.11619	-5.93422	-1.02078
(2)ZnHA conc. (%)(L)	6.22111	2.57773	2.41341	0.0344063	0.547566	11.8947	3.11056	1.28886	0.273783	5.94733
2L by 3L	5.635	3.15706	1.78489	0.101849	-1.31364	12.5836	2.8175	1.57853	-0.656822	6.29182
HPMC conc. (%)(Q)	-4.80167	2.23238	-2.15092	0.0545597	-9.7151	0.111767	-2.40083	1.11619	-4.85755	0.0558837
1Q by 3L	-4.225	2.7341	-1.5453	0.150541	-10.2427	1.7927	-2.1125	1.36705	-5.12135	0.896352
2Q by 3Q	4.18125	2.3678	1.76588	0.105118	-1.03023	9.39273	2.09063	1.1839	-0.515117	4.69637
(1)P407 conc. (%)(L)	-3.77444	2.57773	-1.46425	0.171111	-9.44799	1.8991	-1.88722	1.28886	-4.72399	0.94955
1Q by 2Q	-3.77375	2.3678	-1.59378	0.139292	-8.98523	1.43773	-1.88688	1.1839	-4.49262	0.718867
(3)HPMC conc. (%)(L)	-3.75	2.57773	-1.45477	0.173668	-9.42354	1.92354	-1.875	1.28886	-4.71177	0.961772
1Q by 3Q	3.0975	2.3678	1.30818	0.217489	-2.11398	8.30898	1.54875	1.1839	-1.05699	4.15449
2L by 3Q	2.46417	2.7341	0.901273	0.386751	-3.55354	8.48187	1.23208	1.36705	-1.77677	4.24093
1L by 2Q	2.29583	2.7341	0.839705	0.41895	-3.72187	8.31354	1.14792	1.36705	-1.86093	4.15677
P407 conc. (%)(Q)	2.125	2.23238	0.951899	0.361596	-2.78843	7.03843	1.0625	1.11619	-1.39422	3.51922
Factor	Effect Estimates; Var.:(Q)-6 h (%); R-sqr=.86088; Adj:.69857 3 3-level factors, 1 Blocks, 27 Runs; MS Residual=29.66716 DV: (Q)-6 h (%)
	Effect	Std.Err.	t(12)	p	-95,%	+95,%	Coeff.	Std.Err.	-95,%	+95,%
Mean/Interc.	67.4044	1.04823	64.3032	1.32617e-16	65.1205	69.6883	67.4044	1.04823	65.1205	69.6883
1L by 2L	12.475	3.14469	3.96701	0.00186955	5.62332	19.3267	6.2375	1.57234	2.81166	9.66334
1Q by 2L	11.9742	2.72338	4.39681	0.000870253	6.04043	17.9079	5.98708	1.36169	3.02022	8.95395
ZnHA conc. (%)(Q)	-6.955	2.22363	-3.12777	0.00872794	-11.7999	-2.11013	-3.4775	1.11181	-5.89994	-1.05506
(2)ZnHA conc. (%)(L)	6.22111	2.56763	2.4229	0.0321465	0.626735	11.8155	3.11056	1.28381	0.313368	5.90774
2L by 3L	5.635	3.14469	1.79191	0.0983777	-1.21668	12.4867	2.8175	1.57234	-0.608342	6.24334
HPMC conc. (%)(Q)	-4.80167	2.22363	-2.15938	0.0517684	-9.64654	0.0432052	-2.40083	1.11181	-4.82327	0.0216026
1Q by 3L	-4.225	2.72338	-1.55138	0.146772	-10.1587	1.70873	-2.1125	1.36169	-5.07937	0.854366
2Q by 3Q	4.18125	2.35851	1.77283	0.101617	-0.957513	9.32001	2.09063	1.17926	-0.478756	4.66001
(1)P407 conc. (%)(L)	-3.77444	2.56763	-1.47001	0.167285	-9.36882	1.81993	-1.88722	1.28381	-4.68441	0.909966
1Q by 2Q	-3.77375	2.35851	-1.60005	0.135569	-8.91251	1.36501	-1.88688	1.17926	-4.45626	0.682506
(3)HPMC conc. (%)(L)	-3.75	2.56763	-1.46049	0.169837	-9.34438	1.84438	-1.875	1.28381	-4.67219	0.922188
1Q by 3Q	3.0975	2.35851	1.31333	0.213631	-2.04126	8.23626	1.54875	1.17926	-1.02063	4.11813
2L by 3Q	2.46417	2.72338	0.90482	0.383367	-3.46957	8.3979	1.23208	1.36169	-1.73478	4.19895
1L by 2Q	2.29583	2.72338	0.843009	0.415711	-3.6379	8.22957	1.14792	1.36169	-1.81895	4.11478
Factor	Effect Estimates; Var.:(Q)-6 h (%); R-sqr=.85264; Adj:.70528 3 3-level factors, 1 Blocks, 27 Runs; MS Residual=29.00687 DV: (Q)-6 h (%)
	Effect	Std.Err.	t(13)	p	-95,%	+95,%	Coeff.	Std.Err.	-95,%	+95,%
Mean/Interc.	67.4044	1.0365	65.0309	9.96805e-18	65.1652	69.6437	67.4044	1.0365	65.1652	69.6437
1L by 2L	12.475	3.10949	4.01191	0.00147857	5.75735	19.1927	6.2375	1.55475	2.87867	9.59633
1Q by 2L	11.9742	2.6929	4.44657	0.000658759	6.15651	17.7918	5.98708	1.34645	3.07825	8.89591
ZnHA conc. (%)(Q)	-6.955	2.19874	-3.16317	0.00747959	-11.7051	-2.2049	-3.4775	1.09937	-5.85255	-1.10245
(2)ZnHA conc. (%)(L)	6.22111	2.53889	2.45033	0.0291951	0.736169	11.7061	3.11056	1.26945	0.368084	5.85303
2L by 3L	5.635	3.10949	1.81219	0.093108	-1.08265	12.3527	2.8175	1.55475	-0.541327	6.17633
HPMC conc. (%)(Q)	-4.80167	2.19874	-2.18382	0.0478985	-9.55177	-0.0515673	-2.40083	1.09937	-4.77588	-0.0257837
1Q by 3L	-4.225	2.6929	-1.56894	0.140673	-10.0427	1.59266	-2.1125	1.34645	-5.02133	0.79633
2Q by 3Q	4.18125	2.33212	1.7929	0.0962766	-0.856991	9.21949	2.09063	1.16606	-0.428496	4.60975
(1)P407 conc. (%)(L)	-3.77444	2.53889	-1.48665	0.160954	-9.25939	1.7105	-1.88722	1.26945	-4.62969	0.855249
1Q by 2Q	-3.77375	2.33212	-1.61816	0.129623	-8.81199	1.26449	-1.88688	1.16606	-4.406	0.632246
(3)HPMC conc. (%)(L)	-3.75	2.53889	-1.47702	0.163481	-9.23494	1.73494	-1.875	1.26945	-4.61747	0.867471
1Q by 3Q	3.0975	2.33212	1.32819	0.206963	-1.94074	8.13574	1.54875	1.16606	-0.970371	4.06787
2L by 3Q	2.46417	2.6929	0.91506	0.376821	-3.35349	8.28183	1.23208	1.34645	-1.67675	4.14091
Factor	Effect Estimates; Var.:(Q)-6 h (%); R-sqr=.84315; Adj:.7087 3 3-level factors, 1 Blocks, 27 Runs; MS Residual=28.66984 DV: (Q)-6 h (%)
	Effect	Std.Err.	t(14)	p	-95,%	+95,%	Coeff.	Std.Err.	-95,%	+95,%
Mean/Interc.	67.4044	1.03046	65.412	8.23199e-19	65.1943	69.6146	67.4044	1.03046	65.1943	69.6146
1L by 2L	12.475	3.09138	4.03542	0.00122781	5.84465	19.1053	6.2375	1.54569	2.92233	9.55267
1Q by 2L	11.9742	2.67721	4.47263	0.000526064	6.23212	17.7162	5.98708	1.33861	3.11606	8.85811
ZnHA conc. (%)(Q)	-6.955	2.18593	-3.18171	0.00665841	-11.6434	-2.26664	-3.4775	1.09297	-5.82168	-1.13332
(2)ZnHA conc. (%)(L)	6.22111	2.5241	2.46469	0.0272621	0.807457	11.6348	3.11056	1.26205	0.403728	5.81738
2L by 3L	5.635	3.09138	1.82281	0.0897545	-0.995345	12.2653	2.8175	1.54569	-0.497673	6.13267
HPMC conc. (%)(Q)	-4.80167	2.18593	-2.19662	0.0453869	-9.49003	-0.113305	-2.40083	1.09297	-4.74501	-0.0566523
1Q by 3L	-4.225	2.67721	-1.57813	0.136857	-9.96705	1.51705	-2.1125	1.33861	-4.98352	0.758524
2Q by 3Q	4.18125	2.31853	1.8034	0.092882	-0.791509	9.15401	2.09063	1.15927	-0.395754	4.577
(1)P407 conc. (%)(L)	-3.77444	2.5241	-1.49536	0.157018	-9.1881	1.63921	-1.88722	1.26205	-4.59405	0.819605
1Q by 2Q	-3.77375	2.31853	-1.62765	0.125888	-8.74651	1.19901	-1.88688	1.15927	-4.37325	0.599504
(3)HPMC conc. (%)(L)	-3.75	2.5241	-1.48568	0.159532	-9.16365	1.66365	-1.875	1.26205	-4.58183	0.831827
1Q by 3Q	3.0975	2.31853	1.33597	0.20287	-1.87526	8.07026	1.54875	1.15927	-0.937629	4.03513
Factor	Effect Estimates; Var.:(Q)-6 h (%); R-sqr=.82315; Adj:.69346 3 3-level factors, 1 Blocks, 27 Runs; MS Residual=30.1699 DV: (Q)-6 h (%)
	Effect	Std.Err.	t(15)	p	-95,%	+95,%	Coeff.	Std.Err.	-95,%	+95,%
Mean/Interc.	67.4044	1.05707	63.7652	1.11508e-19	65.1513	69.6575	67.4044	1.05707	65.1513	69.6575
1L by 2L	12.475	3.17122	3.93382	0.00132654	5.71571	19.2343	6.2375	1.58561	2.85785	9.61715
1Q by 2L	11.9742	2.74636	4.36002	0.000560038	6.12045	17.8279	5.98708	1.37318	3.06022	8.91394
ZnHA conc. (%)(Q)	-6.955	2.24239	-3.1016	0.00729335	-11.7345	-2.17546	-3.4775	1.1212	-5.86727	-1.08773
(2)ZnHA conc. (%)(L)	6.22111	2.58929	2.40263	0.0296719	0.70217	11.7401	3.11056	1.29464	0.351085	5.87003
2L by 3L	5.635	3.17122	1.77692	0.0958605	-1.12429	12.3943	2.8175	1.58561	-0.562147	6.19715
HPMC conc. (%)(Q)	-4.80167	2.24239	-2.14132	0.0490755	-9.58121	-0.0221237	-2.40083	1.1212	-4.7906	-0.0110619
1Q by 3L	-4.225	2.74636	-1.5384	0.144776	-10.0787	1.62872	-2.1125	1.37318	-5.03936	0.81436
2Q by 3Q	4.18125	2.37841	1.758	0.0991291	-0.888221	9.25072	2.09063	1.18921	-0.44411	4.62536
(1)P407 conc. (%)(L)	-3.77444	2.58929	-1.45771	0.165537	-9.29339	1.7445	-1.88722	1.29464	-4.64669	0.872248
1Q by 2Q	-3.77375	2.37841	-1.58667	0.13344	-8.84322	1.29572	-1.88688	1.18921	-4.42161	0.64786
(3)HPMC conc. (%)(L)	-3.75	2.58929	-1.44827	0.16812	-9.26894	1.76894	-1.875	1.29464	-4.63447	0.88447

## Sheet: Pe
Factor	Effect Estimates; Var.:Pe (*10-6 cm/s); R-sqr=.84896; Adj:.50912 3 3-level factors, 1 Blocks, 27 Runs; MS Residual=1018.008 DV: Pe (*10-6 cm/s)
	Effect	Std.Err.	t(8)	p	-95,%	+95,%	Coeff.	Std.Err.	-95,%	+95,%
Mean/Interc.	78.1348	6.14036	12.7248	1.36956e-06	63.9751	92.2945	78.1348	6.14036	63.9751	92.2945
(1)P407 conc. (%)(L)	46.3044	15.0407	3.0786	0.015149	11.6204	80.9885	23.1522	7.52037	5.81022	40.4942
P407 conc. (%)(Q)	-36.9189	13.0257	-2.83432	0.0220035	-66.9561	-6.88165	-18.4594	6.51283	-33.4781	-3.44083
(2)ZnHA conc. (%)(L)	3.33556	15.0407	0.221768	0.830051	-31.3485	38.0196	1.66778	7.52037	-15.6742	19.0098
ZnHA conc. (%)(Q)	-1.43222	13.0257	-0.109954	0.915154	-31.4695	28.605	-0.716111	6.51283	-15.7347	14.3025
(3)HPMC conc. (%)(L)	16.9033	15.0407	1.12384	0.293672	-17.7807	51.5873	8.45167	7.52037	-8.89034	25.7937
HPMC conc. (%)(Q)	-3.84389	13.0257	-0.295101	0.77543	-33.8811	26.1933	-1.92194	6.51283	-16.9406	13.0967
1L by 2L	63.2367	18.4211	3.43284	0.00891737	20.7576	105.716	31.6183	9.21054	10.3788	52.8579
1L by 2Q	6.28167	15.9531	0.393758	0.704047	-30.5063	43.0696	3.14083	7.97656	-15.2531	21.5348
1Q by 2L	-12.8017	15.9531	-0.802456	0.445471	-49.5896	23.9863	-6.40083	7.97656	-24.7948	11.9931
1Q by 2Q	11.1742	13.8158	0.808796	0.442019	-20.6851	43.0335	5.58708	6.9079	-10.3426	21.5167
1L by 3L	6.67333	18.4211	0.362266	0.726536	-35.8057	49.1524	3.33667	9.21054	-17.9029	24.5762
1L by 3Q	-36.7933	15.9531	-2.30634	0.0499737	-73.5813	-0.00538318	-18.3967	7.97656	-36.7906	-0.00269159
1Q by 3L	-10.915	15.9531	-0.684192	0.513182	-47.703	25.873	-5.4575	7.97656	-23.8515	12.9365
1Q by 3Q	-9.70083	13.8158	-0.702155	0.502497	-41.5601	22.1585	-4.85042	6.9079	-20.7801	11.0792
2L by 3L	-21.815	18.4211	-1.18424	0.270306	-64.2941	20.6641	-10.9075	9.21054	-32.147	10.332
2L by 3Q	7.84583	15.9531	0.491806	0.636066	-28.9421	44.6338	3.92292	7.97656	-14.4711	22.3169
2Q by 3L	-31.9975	15.9531	-2.00572	0.0798057	-68.7855	4.79045	-15.9987	7.97656	-34.3927	2.39523
2Q by 3Q	11.7779	13.8158	0.852496	0.418728	-20.0814	43.6372	5.88896	6.9079	-10.0407	21.8186
Factor	Effect Estimates; Var.:Pe (*10-6 cm/s); R-sqr=.84896; Adj:.50912 3 3-level factors, 1 Blocks, 27 Runs; MS Residual=1018.008 DV: Pe (*10-6 cm/s)
	Effect	Std.Err.	t(8)	p	-95,%	+95,%	Coeff.	Std.Err.	-95,%	+95,%
Mean/Interc.	78.1348	6.14036	12.7248	1.36956e-06	63.9751	92.2945	78.1348	6.14036	63.9751	92.2945			HPMC conc. (%)												HPMC conc. (%)												HPMC conc. (%)
1L by 2L	63.2367	18.4211	3.43284	0.00891737	20.7576	105.716	31.6183	9.21054	10.3788	52.8579
(1)P407 conc. (%)(L)	46.3044	15.0407	3.0786	0.015149	11.6204	80.9885	23.1522	7.52037	5.81022	40.4942			0.0												0.1												0.2
P407 conc. (%)(Q)	-36.9189	13.0257	-2.83432	0.0220035	-66.9561	-6.88165	-18.4594	6.51283	-33.4781	-3.44083
1L by 3Q	-36.7933	15.9531	-2.30634	0.0499737	-73.5813	-0.00538318	-18.3967	7.97656	-36.7906	-0.00269159
2Q by 3L	-31.9975	15.9531	-2.00572	0.0798057	-68.7855	4.79045	-15.9987	7.97656	-34.3927	2.39523
2L by 3L	-21.815	18.4211	-1.18424	0.270306	-64.2941	20.6641	-10.9075	9.21054	-32.147	10.332
(3)HPMC conc. (%)(L)	16.9033	15.0407	1.12384	0.293672	-17.7807	51.5873	8.45167	7.52037	-8.89034	25.7937
1Q by 2L	-12.8017	15.9531	-0.802456	0.445471	-49.5896	23.9863	-6.40083	7.97656	-24.7948	11.9931
2Q by 3Q	11.7779	13.8158	0.852496	0.418728	-20.0814	43.6372	5.88896	6.9079	-10.0407	21.8186
1Q by 2Q	11.1742	13.8158	0.808796	0.442019	-20.6851	43.0335	5.58708	6.9079	-10.3426	21.5167
1Q by 3L	-10.915	15.9531	-0.684192	0.513182	-47.703	25.873	-5.4575	7.97656	-23.8515	12.9365
1Q by 3Q	-9.70083	13.8158	-0.702155	0.502497	-41.5601	22.1585	-4.85042	6.9079	-20.7801	11.0792
2L by 3Q	7.84583	15.9531	0.491806	0.636066	-28.9421	44.6338	3.92292	7.97656	-14.4711	22.3169
1L by 3L	6.67333	18.4211	0.362266	0.726536	-35.8057	49.1524	3.33667	9.21054	-17.9029	24.5762
1L by 2Q	6.28167	15.9531	0.393758	0.704047	-30.5063	43.0696	3.14083	7.97656	-15.2531	21.5348
HPMC conc. (%)(Q)	-3.84389	13.0257	-0.295101	0.77543	-33.8811	26.1933	-1.92194	6.51283	-16.9406	13.0967
(2)ZnHA conc. (%)(L)	3.33556	15.0407	0.221768	0.830051	-31.3485	38.0196	1.66778	7.52037	-15.6742	19.0098
ZnHA conc. (%)(Q)	-1.43222	13.0257	-0.109954	0.915154	-31.4695	28.605	-0.716111	6.51283	-15.7347	14.3025
Factor	Effect Estimates; Var.:Pe (*10-6 cm/s); R-sqr=.84873; Adj:.563 3 3-level factors, 1 Blocks, 27 Runs; MS Residual=906.2631 DV: Pe (*10-6 cm/s)
	Effect	Std.Err.	t(9)	p	-95,%	+95,%	Coeff.	Std.Err.	-95,%	+95,%
Mean/Interc.	78.1348	5.79356	13.4865	2.83101e-07	65.0289	91.2408	78.1348	5.79356	65.0289	91.2408
1L by 2L	63.2367	17.3807	3.63833	0.00541492	23.9189	102.554	31.6183	8.69034	11.9594	51.2772			ZnHA conc. (%)												ZnHA conc. (%)												ZnHA conc. (%)
(1)P407 conc. (%)(L)	46.3044	14.1913	3.26289	0.00979346	14.2016	78.4073	23.1522	7.09563	7.10079	39.2037
P407 conc. (%)(Q)	-36.9189	12.29	-3.00398	0.0148602	-64.7208	-9.117	-18.4594	6.14499	-32.3604	-4.5585			0.1												0.2												0.3
1L by 3Q	-36.7933	15.0521	-2.4444	0.037096	-70.8436	-2.74311	-18.3967	7.52605	-35.4218	-1.37156
2Q by 3L	-31.9975	15.0521	-2.12578	0.062448	-66.0477	2.05272	-15.9987	7.52605	-33.0239	1.02636
2L by 3L	-21.815	17.3807	-1.25513	0.241042	-61.1328	17.5028	-10.9075	8.69034	-30.5664	8.7514
(3)HPMC conc. (%)(L)	16.9033	14.1913	1.19111	0.264075	-15.1995	49.0062	8.45167	7.09563	-7.59976	24.5031
1Q by 2L	-12.8017	15.0521	-0.85049	0.417104	-46.8519	21.2486	-6.40083	7.52605	-23.4259	10.6243
2Q by 3Q	11.7779	13.0355	0.903526	0.38979	-17.7104	41.2663	5.88896	6.51775	-8.85522	20.6331
1Q by 2Q	11.1742	13.0355	0.85721	0.413572	-18.3142	40.6625	5.58708	6.51775	-9.15709	20.3313
1Q by 3L	-10.915	15.0521	-0.725148	0.486786	-44.9652	23.1352	-5.4575	7.52605	-22.4826	11.5676
1Q by 3Q	-9.70083	13.0355	-0.744186	0.475744	-39.1892	19.7875	-4.85042	6.51775	-19.5946	9.89376
2L by 3Q	7.84583	15.0521	0.521245	0.614778	-26.2044	41.8961	3.92292	7.52605	-13.1022	20.948
1L by 3L	6.67333	17.3807	0.383951	0.709928	-32.6445	45.9911	3.33667	8.69034	-16.3222	22.9956
1L by 2Q	6.28167	15.0521	0.417328	0.686217	-27.7686	40.3319	3.14083	7.52605	-13.8843	20.1659
HPMC conc. (%)(Q)	-3.84389	12.29	-0.312766	0.761584	-31.6458	23.958	-1.92194	6.14499	-15.8229	11.979
(2)ZnHA conc. (%)(L)	3.33556	14.1913	0.235043	0.819436	-28.7673	35.4384	1.66778	7.09563	-14.3837	17.7192
Factor	Effect Estimates; Var.:Pe (*10-6 cm/s); R-sqr=.8478; Adj:.60428 3 3-level factors, 1 Blocks, 27 Runs; MS Residual=820.6435 DV: Pe (*10-6 cm/s)
	Effect	Std.Err.	t(10)	p	-95,%	+95,%	Coeff.	Std.Err.	-95,%	+95,%
Mean/Interc.	78.1348	5.51309	14.1726	6.02379e-08	65.8509	90.4188	78.1348	5.51309	65.8509	90.4188
1L by 2L	63.2367	16.5393	3.82342	0.00335473	26.3849	100.088	31.6183	8.26964	13.1924	50.0442
(1)P407 conc. (%)(L)	46.3044	13.5043	3.42888	0.00645065	16.2151	76.3938	23.1522	6.75213	8.10753	38.1969
P407 conc. (%)(Q)	-36.9189	11.695	-3.1568	0.0102142	-62.9771	-10.8607	-18.4594	5.84752	-31.4885	-5.43036			P407 conc. (%)												P407 conc. (%)												P407 conc. (%)
1L by 3Q	-36.7933	14.3234	-2.56875	0.0279505	-68.7079	-4.87873	-18.3967	7.16172	-34.354	-2.43936
2Q by 3L	-31.9975	14.3234	-2.23393	0.0495117	-63.9121	-0.0828918	-15.9987	7.16172	-31.9561	-0.0414459			12												15												18
2L by 3L	-21.815	16.5393	-1.31898	0.21658	-58.6668	15.0368	-10.9075	8.26964	-29.3334	7.51841
(3)HPMC conc. (%)(L)	16.9033	13.5043	1.2517	0.239165	-13.186	46.9927	8.45167	6.75213	-6.59302	23.4964
1Q by 2L	-12.8017	14.3234	-0.893757	0.392454	-44.7163	19.1129	-6.40083	7.16172	-22.3581	9.55647
2Q by 3Q	11.7779	12.4045	0.94949	0.364753	-15.8609	39.4168	5.88896	6.20223	-7.93047	19.7084
1Q by 2Q	11.1742	12.4045	0.900818	0.388864	-16.4647	38.813	5.58708	6.20223	-8.23235	19.4065
1Q by 3L	-10.915	14.3234	-0.762038	0.463632	-42.8296	20.9996	-5.4575	7.16172	-21.4148	10.4998
1Q by 3Q	-9.70083	12.4045	-0.782044	0.452308	-37.3397	17.938	-4.85042	6.20223	-18.6698	8.96901
2L by 3Q	7.84583	14.3234	0.547762	0.595869	-24.0688	39.7604	3.92292	7.16172	-12.0344	19.8802
1L by 3L	6.67333	16.5393	0.403484	0.695085	-30.1785	43.5251	3.33667	8.26964	-15.0892	21.7626
1L by 2Q	6.28167	14.3234	0.438559	0.670304	-25.6329	38.1963	3.14083	7.16172	-12.8165	19.0981
HPMC conc. (%)(Q)	-3.84389	11.695	-0.328677	0.749179	-29.9021	22.2143	-1.92194	5.84752	-14.951	11.1071
Factor	Effect Estimates; Var.:Pe (*10-6 cm/s); R-sqr=.84616; Adj:.63637 3 3-level factors, 1 Blocks, 27 Runs; MS Residual=754.0989 DV: Pe (*10-6 cm/s)
	Effect	Std.Err.	t(11)	p	-95,%	+95,%	Coeff.	Std.Err.	-95,%	+95,%
Mean/Interc.	78.1348	5.28485	14.7847	1.32687e-08	66.5029	89.7667	78.1348	5.28485	66.5029	89.7667
1L by 2L	63.2367	15.8545	3.98855	0.00212744	28.3411	98.1323	31.6183	7.92727	14.1705	49.0661
(1)P407 conc. (%)(L)	46.3044	12.9452	3.57697	0.0043417	17.8123	74.7966	23.1522	6.47259	8.90615	37.3983
P407 conc. (%)(Q)	-36.9189	11.2108	-3.29314	0.00716469	-61.5938	-12.244	-18.4594	5.60542	-30.7969	-6.12199
1L by 3Q	-36.7933	13.7304	-2.67969	0.02142	-67.0138	-6.57286	-18.3967	6.86522	-33.5069	-3.28643
2Q by 3L	-31.9975	13.7304	-2.33041	0.0398404	-62.218	-1.77703	-15.9987	6.86522	-31.109	-0.888513
2L by 3L	-21.815	15.8545	-1.37595	0.196205	-56.7106	13.0806	-10.9075	7.92727	-28.3553	6.5403
(3)HPMC conc. (%)(L)	16.9033	12.9452	1.30576	0.218281	-11.5888	45.3955	8.45167	6.47259	-5.7944	22.6977
1Q by 2L	-12.8017	13.7304	-0.932357	0.371165	-43.0221	17.4188	-6.40083	6.86522	-21.5111	8.7094
2Q by 3Q	11.7779	11.8909	0.990498	0.343219	-14.3938	37.9496	5.88896	5.94545	-7.19689	18.9748
1Q by 2Q	11.1742	11.8909	0.939724	0.367537	-14.9975	37.3459	5.58708	5.94545	-7.49877	18.6729
1Q by 3L	-10.915	13.7304	-0.79495	0.443457	-41.1355	19.3055	-5.4575	6.86522	-20.5677	9.65274
1Q by 3Q	-9.70083	11.8909	-0.81582	0.431914	-35.8725	16.4709	-4.85042	5.94545	-17.9363	8.23543
2L by 3Q	7.84583	13.7304	0.571419	0.579204	-22.3746	38.0663	3.92292	6.86522	-11.1873	19.0332
1L by 3L	6.67333	15.8545	0.42091	0.681927	-28.2223	41.5689	3.33667	7.92727	-14.1111	20.7845
1L by 2Q	6.28167	13.7304	0.4575	0.656216	-23.9388	36.5021	3.14083	6.86522	-11.9694	18.2511
Factor	Effect Estimates; Var.:Pe (*10-6 cm/s); R-sqr=.84323; Adj:.66033 3 3-level factors, 1 Blocks, 27 Runs; MS Residual=704.4104 DV: Pe (*10-6 cm/s)
	Effect	Std.Err.	t(12)	p	-95,%	+95,%	Coeff.	Std.Err.	-95,%	+95,%
Mean/Interc.	78.1348	5.10777	15.2973	3.1046e-09	67.0059	89.2637	78.1348	5.10777	67.0059	89.2637
1L by 2L	63.2367	15.3233	4.12683	0.00140343	29.8501	96.6233	31.6183	7.66165	14.925	48.3116
(1)P407 conc. (%)(L)	46.3044	12.5114	3.70097	0.00303037	19.0444	73.5645	23.1522	6.25571	9.5222	36.7822
P407 conc. (%)(Q)	-36.9189	10.8352	-3.40731	0.00519904	-60.5268	-13.311	-18.4594	5.4176	-30.2634	-6.6555
1L by 3Q	-36.7933	13.2704	-2.77259	0.0168806	-65.707	-7.87969	-18.3967	6.63518	-32.8535	-3.93985
2Q by 3L	-31.9975	13.2704	-2.4112	0.0328408	-60.9111	-3.08386	-15.9987	6.63518	-30.4556	-1.54193
2L by 3L	-21.815	15.3233	-1.42365	0.180026	-55.2016	11.5716	-10.9075	7.66165	-27.6008	5.7858
(3)HPMC conc. (%)(L)	16.9033	12.5114	1.35103	0.201609	-10.3567	44.1634	8.45167	6.25571	-5.17836	22.0817
1Q by 2L	-12.8017	13.2704	-0.964681	0.353744	-41.7153	16.112	-6.40083	6.63518	-20.8577	8.05599
2Q by 3Q	11.7779	11.4925	1.02484	0.325656	-13.262	36.8179	5.88896	5.74624	-6.63102	18.4089
1Q by 2Q	11.1742	11.4925	0.972303	0.350092	-13.8658	36.2141	5.58708	5.74624	-6.93289	18.1071
1Q by 3L	-10.915	13.2704	-0.822509	0.426829	-39.8286	17.9986	-5.4575	6.63518	-19.9143	8.99932
1Q by 3Q	-9.70083	11.4925	-0.844103	0.415123	-34.7408	15.3391	-4.85042	5.74624	-17.3704	7.66956
2L by 3Q	7.84583	13.2704	0.59123	0.565337	-21.0678	36.7595	3.92292	6.63518	-10.5339	18.3797
1L by 3L	6.67333	15.3233	0.435502	0.670928	-26.7133	40.0599	3.33667	7.66165	-13.3566	20.03
Factor	Effect Estimates; Var.:Pe (*10-6 cm/s); R-sqr=.84075; Adj:.68151 3 3-level factors, 1 Blocks, 27 Runs; MS Residual=660.5019 DV: Pe (*10-6 cm/s)
	Effect	Std.Err.	t(13)	p	-95,%	+95,%	Coeff.	Std.Err.	-95,%	+95,%
Mean/Interc.	78.1348	4.94601	15.7975	7.27406e-10	67.4496	88.82	78.1348	4.94601	67.4496	88.82
1L by 2L	63.2367	14.838	4.26179	0.00092667	31.181	95.2923	31.6183	7.41902	15.5905	47.6461
(1)P407 conc. (%)(L)	46.3044	12.1152	3.82201	0.00211699	20.1311	72.4778	23.1522	6.0576	10.0656	36.2389
P407 conc. (%)(Q)	-36.9189	10.4921	-3.51874	0.00377592	-59.5856	-14.2521	-18.4594	5.24604	-29.7928	-7.12607
1L by 3Q	-36.7933	12.8501	-2.86327	0.0133139	-64.5543	-9.03235	-18.3967	6.42506	-32.2772	-4.51617
2Q by 3L	-31.9975	12.8501	-2.49006	0.0270919	-59.7585	-4.23651	-15.9987	6.42506	-29.8792	-2.11826
2L by 3L	-21.815	14.838	-1.47021	0.16529	-53.8706	10.2406	-10.9075	7.41902	-26.9353	5.12031
(3)HPMC conc. (%)(L)	16.9033	12.1152	1.39522	0.186329	-9.26998	43.0766	8.45167	6.0576	-4.63499	21.5383
1Q by 2L	-12.8017	12.8501	-0.99623	0.337321	-40.5627	14.9593	-6.40083	6.42506	-20.2813	7.47966
2Q by 3Q	11.7779	11.1285	1.05835	0.309164	-12.2638	35.8196	5.88896	5.56426	-6.1319	17.9098
1Q by 2Q	11.1742	11.1285	1.0041	0.333654	-12.8676	35.2159	5.58708	5.56426	-6.43378	17.6079
1Q by 3L	-10.915	12.8501	-0.849409	0.411024	-38.676	16.846	-5.4575	6.42506	-19.338	8.42299
1Q by 3Q	-9.70083	11.1285	-0.871709	0.399181	-33.7426	14.3409	-4.85042	5.56426	-16.8713	7.17044
2L by 3Q	7.84583	12.8501	0.610565	0.552013	-19.9152	35.6068	3.92292	6.42506	-9.95758	17.8034
Factor	Effect Estimates; Var.:Pe (*10-6 cm/s); R-sqr=.83619; Adj:.69577 3 3-level factors, 1 Blocks, 27 Runs; MS Residual=630.911 DV: Pe (*10-6 cm/s)
	Effect	Std.Err.	t(14)	p	-95,%	+95,%	Coeff.	Std.Err.	-95,%	+95,%
Mean/Interc.	78.1348	4.83395	16.1638	1.8864e-10	67.767	88.5026	78.1348	4.83395	67.767	88.5026
1L by 2L	63.2367	14.5019	4.36059	0.000652521	32.1333	94.34	31.6183	7.25093	16.0666	47.17
(1)P407 conc. (%)(L)	46.3044	11.8407	3.91061	0.00156865	20.9086	71.7002	23.1522	5.92036	10.4543	35.8501
P407 conc. (%)(Q)	-36.9189	10.2544	-3.60031	0.00289668	-58.9123	-14.9255	-18.4594	5.12718	-29.4561	-7.46274
1L by 3Q	-36.7933	12.559	-2.92965	0.0109793	-63.7296	-9.85702	-18.3967	6.27949	-31.8648	-4.92851
2Q by 3L	-31.9975	12.559	-2.54778	0.0232171	-58.9338	-5.06119	-15.9987	6.27949	-29.4669	-2.53059
2L by 3L	-21.815	14.5019	-1.50429	0.154729	-52.9184	9.28838	-10.9075	7.25093	-26.4592	4.64419
(3)HPMC conc. (%)(L)	16.9033	11.8407	1.42756	0.175343	-8.49247	42.2991	8.45167	5.92036	-4.24623	21.1496
1Q by 2L	-12.8017	12.559	-1.01932	0.325341	-39.738	14.1346	-6.40083	6.27949	-19.869	7.06732
2Q by 3Q	11.7779	10.8764	1.08289	0.297157	-11.5496	35.1054	5.88896	5.43819	-5.77481	17.5527
1Q by 2Q	11.1742	10.8764	1.02738	0.321667	-12.1534	34.5017	5.58708	5.43819	-6.07668	17.2508
1Q by 3L	-10.915	12.559	-0.8691	0.399447	-37.8513	16.0213	-5.4575	6.27949	-18.9257	8.01066
1Q by 3Q	-9.70083	10.8764	-0.891917	0.387511	-33.0284	13.6267	-4.85042	5.43819	-16.5142	6.81335
Factor	Effect Estimates; Var.:Pe (*10-6 cm/s); R-sqr=.82688; Adj:.69992 3 3-level factors, 1 Blocks, 27 Runs; MS Residual=622.3102 DV: Pe (*10-6 cm/s)
	Effect	Std.Err.	t(15)	p	-95,%	+95,%	Coeff.	Std.Err.	-95,%	+95,%
Mean/Interc.	78.1348	4.80089	16.2751	6.10386e-11	67.902	88.3677	78.1348	4.80089	67.902	88.3677
1L by 2L	63.2367	14.4027	4.39062	0.000526709	32.5381	93.9352	31.6183	7.20133	16.2691	46.9676
(1)P407 conc. (%)(L)	46.3044	11.7597	3.93754	0.0013165	21.2392	71.3697	23.1522	5.87986	10.6196	35.6849
P407 conc. (%)(Q)	-36.9189	10.1842	-3.62511	0.00249391	-58.626	-15.2117	-18.4594	5.09211	-29.313	-7.60587
1L by 3Q	-36.7933	12.4731	-2.94982	0.00993704	-63.3791	-10.2076	-18.3967	6.23654	-31.6895	-5.1038
2Q by 3L	-31.9975	12.4731	-2.56533	0.0215332	-58.5832	-5.41177	-15.9987	6.23654	-29.2916	-2.70589
2L by 3L	-21.815	14.4027	-1.51465	0.150647	-52.5136	8.88355	-10.9075	7.20133	-26.2568	4.44178
(3)HPMC conc. (%)(L)	16.9033	11.7597	1.43739	0.17114	-8.16193	41.9686	8.45167	5.87986	-4.08096	20.9843
1Q by 2L	-12.8017	12.4731	-1.02634	0.320997	-39.3874	13.7841	-6.40083	6.23654	-19.6937	6.89203
2Q by 3Q	11.7779	10.802	1.09035	0.292767	-11.246	34.8018	5.88896	5.401	-5.623	17.4009
1Q by 2Q	11.1742	10.802	1.03445	0.317315	-11.8497	34.1981	5.58708	5.401	-5.92487	17.099
1Q by 3L	-10.915	12.4731	-0.875085	0.395324	-37.5007	15.6707	-5.4575	6.23654	-18.7504	7.83536
Factor	Effect Estimates; Var.:Pe (*10-6 cm/s); R-sqr=.81804; Adj:.70431 3 3-level factors, 1 Blocks, 27 Runs; MS Residual=613.2001 DV: Pe (*10-6 cm/s)
	Effect	Std.Err.	t(16)	p	-95,%	+95,%	Coeff.	Std.Err.	-95,%	+95,%
Mean/Interc.	78.1348	4.76562	16.3955	1.99851e-11	68.0322	88.2375	78.1348	4.76562	68.0322	88.2375
1L by 2L	63.2367	14.2969	4.42312	0.000426291	32.9287	93.5446	31.6183	7.14843	16.4643	46.7723
(1)P407 conc. (%)(L)	46.3044	11.6733	3.96669	0.00110693	21.5581	71.0508	23.1522	5.83667	10.779	35.5254
P407 conc. (%)(Q)	-36.9189	10.1094	-3.65194	0.00214991	-58.3499	-15.4879	-18.4594	5.0547	-29.1749	-7.74396
1L by 3Q	-36.7933	12.3814	-2.97165	0.00899569	-63.0408	-10.5459	-18.3967	6.19072	-31.5204	-5.27293
2Q by 3L	-31.9975	12.3814	-2.58431	0.0199666	-58.245	-5.75002	-15.9987	6.19072	-29.1225	-2.87501
2L by 3L	-21.815	14.2969	-1.52586	0.146568	-52.123	8.49298	-10.9075	7.14843	-26.0615	4.24649
(3)HPMC conc. (%)(L)	16.9033	11.6733	1.44803	0.166921	-7.84303	41.6497	8.45167	5.83667	-3.92151	20.8248
1Q by 2L	-12.8017	12.3814	-1.03394	0.31654	-39.0491	13.4458	-6.40083	6.19072	-19.5246	6.72291
2Q by 3Q	11.7779	10.7226	1.09842	0.288278	-10.9531	34.5089	5.88896	5.36132	-5.47653	17.2544
1Q by 2Q	11.1742	10.7226	1.04211	0.312852	-11.5568	33.9051	5.58708	5.36132	-5.77841	16.9526
Factor	Effect Estimates; Var.:Pe (*10-6 cm/s); R-sqr=.80569; Adj:.70282 3 3-level factors, 1 Blocks, 27 Runs; MS Residual=616.3019 DV: Pe (*10-6 cm/s)
	Effect	Std.Err.	t(17)	p	-95,%	+95,%	Coeff.	Std.Err.	-95,%	+95,%
Mean/Interc.	78.1348	4.77766	16.3542	7.79655e-12	68.0548	88.2148	78.1348	4.77766	68.0548	88.2148
1L by 2L	63.2367	14.333	4.41197	0.000381264	32.9967	93.4766	31.6183	7.16648	16.4984	46.7383
(1)P407 conc. (%)(L)	46.3044	11.7028	3.95669	0.00101845	21.6137	70.9952	23.1522	5.85141	10.8068	35.4976
P407 conc. (%)(Q)	-36.9189	10.1349	-3.64273	0.00201321	-58.3017	-15.536	-18.4594	5.06747	-29.1509	-7.76802
1L by 3Q	-36.7933	12.4127	-2.96416	0.00869353	-62.9819	-10.6048	-18.3967	6.20636	-31.4909	-5.3024
2Q by 3L	-31.9975	12.4127	-2.5778	0.0195567	-58.186	-5.80896	-15.9987	6.20636	-29.093	-2.90448
2L by 3L	-21.815	14.333	-1.52202	0.146389	-52.0549	8.42492	-10.9075	7.16648	-26.0275	4.21246
(3)HPMC conc. (%)(L)	16.9033	11.7028	1.44438	0.16681	-7.78746	41.5941	8.45167	5.85141	-3.89373	20.7971
1Q by 2L	-12.8017	12.4127	-1.03133	0.316834	-38.9902	13.3869	-6.40083	6.20636	-19.4951	6.69344
2Q by 3Q	11.7779	10.7497	1.09565	0.288513	-10.902	34.4579	5.88896	5.37486	-5.45101	17.2289

## Sheet: J
Factor	Effect Estimates; Var.:J (*10-6 mol/cm2*s); R-sqr=.8099; Adj:.38217 3 3-level factors, 1 Blocks, 27 Runs; MS Residual=1.242595 DV: J (*10-6 mol/cm2*s)
	Effect	Std.Err.	t(8)	p	-95,%	+95,%	Coeff.	Std.Err.	-95,%	+95,%
Mean/Interc.	2.46037	0.214528	11.4688	3.02497e-06	1.96567	2.95507	2.46037	0.214528	1.96567	2.95507
(1)P407 conc. (%)(L)	1.32667	0.525483	2.52466	0.0355497	0.114901	2.53843	0.663333	0.262741	0.0574504	1.26922
P407 conc. (%)(Q)	-0.935556	0.455082	-2.0558	0.0738404	-1.98498	0.113864	-0.467778	0.227541	-0.992488	0.0569322
(2)ZnHA conc. (%)(L)	0.116667	0.525483	0.222018	0.829863	-1.0951	1.32843	0.0583333	0.262741	-0.54755	0.664216
ZnHA conc. (%)(Q)	-0.210556	0.455082	-0.462677	0.655921	-1.25998	0.838864	-0.105278	0.227541	-0.629988	0.419432
(3)HPMC conc. (%)(L)	0.412222	0.525483	0.784464	0.455367	-0.799544	1.62399	0.206111	0.262741	-0.399772	0.811994
HPMC conc. (%)(Q)	-0.217222	0.455082	-0.477326	0.645898	-1.26664	0.832198	-0.108611	0.227541	-0.633321	0.416099
1L by 2L	2.10167	0.643583	3.26557	0.0114316	0.617563	3.58577	1.05083	0.321791	0.308781	1.79289
1L by 2Q	0.2575	0.557359	0.462	0.656385	-1.02777	1.54277	0.12875	0.278679	-0.513886	0.771386
1Q by 2L	-0.2825	0.557359	-0.506855	0.625929	-1.56777	1.00277	-0.14125	0.278679	-0.783886	0.501386
1Q by 2Q	0.300417	0.482687	0.622384	0.551012	-0.812661	1.41349	0.150208	0.241343	-0.406331	0.706747
1L by 3L	0.0483333	0.643583	0.0751004	0.941979	-1.43577	1.53244	0.0241667	0.321791	-0.717885	0.766219
1L by 3Q	-1.2575	0.557359	-2.25618	0.0540439	-2.54277	0.0277717	-0.62875	0.278679	-1.27139	0.0138859
1Q by 3L	-0.359167	0.557359	-0.644408	0.537345	-1.64444	0.926105	-0.179583	0.278679	-0.822219	0.463053
1Q by 3Q	-0.347083	0.482687	-0.719065	0.492567	-1.46016	0.765995	-0.173542	0.241343	-0.730081	0.382997
2L by 3L	-0.235	0.643583	-0.365144	0.724469	-1.7191	1.2491	-0.1175	0.321791	-0.859552	0.624552
2L by 3Q	0.1875	0.557359	0.336408	0.745217	-1.09777	1.47277	0.09375	0.278679	-0.548886	0.736386
2Q by 3L	-1.15417	0.557359	-2.07078	0.0721417	-2.43944	0.131105	-0.577083	0.278679	-1.21972	0.0655525
2Q by 3Q	0.260417	0.482687	0.539515	0.604219	-0.852661	1.37349	0.130208	0.241343	-0.426331	0.686747
Factor	Effect Estimates; Var.:J (*10-6 mol/cm2*s); R-sqr=.8099; Adj:.38217 3 3-level factors, 1 Blocks, 27 Runs; MS Residual=1.242595 DV: J (*10-6 mol/cm2*s)
	Effect	Std.Err.	t(8)	p	-95,%	+95,%	Coeff.	Std.Err.	-95,%	+95,%
Mean/Interc.	2.46037	0.214528	11.4688	3.02497e-06	1.96567	2.95507	2.46037	0.214528	1.96567	2.95507			HPMC conc. (%)												HPMC conc. (%)												HPMC conc. (%)
1L by 2L	2.10167	0.643583	3.26557	0.0114316	0.617563	3.58577	1.05083	0.321791	0.308781	1.79289
(1)P407 conc. (%)(L)	1.32667	0.525483	2.52466	0.0355497	0.114901	2.53843	0.663333	0.262741	0.0574504	1.26922			0.0												0.1												0.2
1L by 3Q	-1.2575	0.557359	-2.25618	0.0540439	-2.54277	0.0277717	-0.62875	0.278679	-1.27139	0.0138859
2Q by 3L	-1.15417	0.557359	-2.07078	0.0721417	-2.43944	0.131105	-0.577083	0.278679	-1.21972	0.0655525
P407 conc. (%)(Q)	-0.935556	0.455082	-2.0558	0.0738404	-1.98498	0.113864	-0.467778	0.227541	-0.992488	0.0569322
(3)HPMC conc. (%)(L)	0.412222	0.525483	0.784464	0.455367	-0.799544	1.62399	0.206111	0.262741	-0.399772	0.811994
1Q by 3L	-0.359167	0.557359	-0.644408	0.537345	-1.64444	0.926105	-0.179583	0.278679	-0.822219	0.463053
1Q by 3Q	-0.347083	0.482687	-0.719065	0.492567	-1.46016	0.765995	-0.173542	0.241343	-0.730081	0.382997
1Q by 2Q	0.300417	0.482687	0.622384	0.551012	-0.812661	1.41349	0.150208	0.241343	-0.406331	0.706747
1Q by 2L	-0.2825	0.557359	-0.506855	0.625929	-1.56777	1.00277	-0.14125	0.278679	-0.783886	0.501386
2Q by 3Q	0.260417	0.482687	0.539515	0.604219	-0.852661	1.37349	0.130208	0.241343	-0.426331	0.686747
1L by 2Q	0.2575	0.557359	0.462	0.656385	-1.02777	1.54277	0.12875	0.278679	-0.513886	0.771386
2L by 3L	-0.235	0.643583	-0.365144	0.724469	-1.7191	1.2491	-0.1175	0.321791	-0.859552	0.624552
HPMC conc. (%)(Q)	-0.217222	0.455082	-0.477326	0.645898	-1.26664	0.832198	-0.108611	0.227541	-0.633321	0.416099
ZnHA conc. (%)(Q)	-0.210556	0.455082	-0.462677	0.655921	-1.25998	0.838864	-0.105278	0.227541	-0.629988	0.419432
2L by 3Q	0.1875	0.557359	0.336408	0.745217	-1.09777	1.47277	0.09375	0.278679	-0.548886	0.736386
(2)ZnHA conc. (%)(L)	0.116667	0.525483	0.222018	0.829863	-1.0951	1.32843	0.0583333	0.262741	-0.54755	0.664216
1L by 3L	0.0483333	0.643583	0.0751004	0.941979	-1.43577	1.53244	0.0241667	0.321791	-0.717885	0.766219
Factor	Effect Estimates; Var.:J (*10-6 mol/cm2*s); R-sqr=.80976; Adj:.45043 3 3-level factors, 1 Blocks, 27 Runs; MS Residual=1.105308 DV: J (*10-6 mol/cm2*s)
	Effect	Std.Err.	t(9)	p	-95,%	+95,%	Coeff.	Std.Err.	-95,%	+95,%
Mean/Interc.	2.46037	0.20233	12.1602	6.87684e-07	2.00267	2.91807	2.46037	0.20233	2.00267	2.91807
1L by 2L	2.10167	0.606989	3.46244	0.00713325	0.728562	3.47477	1.05083	0.303495	0.364281	1.73739			ZnHA conc. (%)												ZnHA conc. (%)												ZnHA conc. (%)
(1)P407 conc. (%)(L)	1.32667	0.495605	2.67686	0.0253359	0.205531	2.4478	0.663333	0.247802	0.102766	1.2239
1L by 3Q	-1.2575	0.525668	-2.39219	0.0404118	-2.44664	-0.0683561	-0.62875	0.262834	-1.22332	-0.034178			0.1												0.2												0.3
2Q by 3L	-1.15417	0.525668	-2.19562	0.0557374	-2.34331	0.0349773	-0.577083	0.262834	-1.17166	0.0174886
P407 conc. (%)(Q)	-0.935556	0.429206	-2.17973	0.0571992	-1.90649	0.0353764	-0.467778	0.214603	-0.953244	0.0176882
(3)HPMC conc. (%)(L)	0.412222	0.495605	0.831756	0.427063	-0.708913	1.53336	0.206111	0.247802	-0.354457	0.766679
1Q by 3L	-0.359167	0.525668	-0.683257	0.511648	-1.54831	0.829977	-0.179583	0.262834	-0.774155	0.414989
1Q by 3Q	-0.347083	0.455242	-0.762415	0.465324	-1.37691	0.682746	-0.173542	0.227621	-0.688456	0.341373
1Q by 2Q	0.300417	0.455242	0.659905	0.52584	-0.729412	1.33025	0.150208	0.227621	-0.364706	0.665123
1Q by 2L	-0.2825	0.525668	-0.537411	0.604015	-1.47164	0.906644	-0.14125	0.262834	-0.735822	0.453322
2Q by 3Q	0.260417	0.455242	0.57204	0.581299	-0.769412	1.29025	0.130208	0.227621	-0.384706	0.645123
1L by 2Q	0.2575	0.525668	0.489853	0.635957	-0.931644	1.44664	0.12875	0.262834	-0.465822	0.723322
2L by 3L	-0.235	0.606989	-0.387157	0.707636	-1.60811	1.13811	-0.1175	0.303495	-0.804053	0.569053
HPMC conc. (%)(Q)	-0.217222	0.429206	-0.506102	0.624949	-1.18815	0.75371	-0.108611	0.214603	-0.594077	0.376855
ZnHA conc. (%)(Q)	-0.210556	0.429206	-0.49057	0.635469	-1.18149	0.760376	-0.105278	0.214603	-0.590744	0.380188
2L by 3Q	0.1875	0.525668	0.356689	0.729544	-1.00164	1.37664	0.09375	0.262834	-0.500822	0.688322
(2)ZnHA conc. (%)(L)	0.116667	0.495605	0.235403	0.819165	-1.00447	1.2378	0.0583333	0.247802	-0.502234	0.618901
Factor	Effect Estimates; Var.:J (*10-6 mol/cm2*s); R-sqr=.80859; Adj:.50234 3 3-level factors, 1 Blocks, 27 Runs; MS Residual=1.000902 DV: J (*10-6 mol/cm2*s)
	Effect	Std.Err.	t(10)	p	-95,%	+95,%	Coeff.	Std.Err.	-95,%	+95,%
Mean/Interc.	2.46037	0.192537	12.7787	1.61392e-07	2.03137	2.88937	2.46037	0.192537	2.03137	2.88937
1L by 2L	2.10167	0.577611	3.63855	0.00454768	0.81467	3.38866	1.05083	0.288805	0.407335	1.69433
(1)P407 conc. (%)(L)	1.32667	0.471617	2.81302	0.0183795	0.275838	2.3775	0.663333	0.235809	0.137919	1.18875
1L by 3Q	-1.2575	0.500225	-2.51387	0.0307085	-2.37207	-0.142928	-0.62875	0.250113	-1.18604	-0.0714641			P407 conc. (%)												P407 conc. (%)												P407 conc. (%)
2Q by 3L	-1.15417	0.500225	-2.30729	0.0437084	-2.26874	-0.0395948	-0.577083	0.250113	-1.13437	-0.0197974
P407 conc. (%)(Q)	-0.935556	0.408432	-2.2906	0.0449677	-1.8456	-0.0255115	-0.467778	0.204216	-0.9228	-0.0127557			12												15												18
(3)HPMC conc. (%)(L)	0.412222	0.471617	0.874061	0.402588	-0.638606	1.46305	0.206111	0.235809	-0.319303	0.731525
1Q by 3L	-0.359167	0.500225	-0.71801	0.489186	-1.47374	0.755405	-0.179583	0.250113	-0.736869	0.377703
1Q by 3Q	-0.347083	0.433208	-0.801193	0.441641	-1.31233	0.618164	-0.173542	0.216604	-0.656165	0.309082
1Q by 2Q	0.300417	0.433208	0.69347	0.503803	-0.664831	1.26566	0.150208	0.216604	-0.332415	0.632832
1Q by 2L	-0.2825	0.500225	-0.564745	0.584692	-1.39707	0.832072	-0.14125	0.250113	-0.698536	0.416036
2Q by 3Q	0.260417	0.433208	0.601135	0.561128	-0.704831	1.22566	0.130208	0.216604	-0.352415	0.612832
1L by 2Q	0.2575	0.500225	0.514768	0.6179	-0.857072	1.37207	0.12875	0.250113	-0.428536	0.686036
2L by 3L	-0.235	0.577611	-0.406848	0.692691	-1.522	1.052	-0.1175	0.288805	-0.760998	0.525998
HPMC conc. (%)(Q)	-0.217222	0.408432	-0.531844	0.606447	-1.12727	0.692822	-0.108611	0.204216	-0.563633	0.346411
ZnHA conc. (%)(Q)	-0.210556	0.408432	-0.515521	0.617393	-1.1206	0.699489	-0.105278	0.204216	-0.5603	0.349744
2L by 3Q	0.1875	0.500225	0.374831	0.715613	-0.927072	1.30207	0.09375	0.250113	-0.463536	0.651036
Factor	Effect Estimates; Var.:J (*10-6 mol/cm2*s); R-sqr=.8059; Adj:.54122 3 3-level factors, 1 Blocks, 27 Runs; MS Residual=.9226951 DV: J (*10-6 mol/cm2*s)
	Effect	Std.Err.	t(11)	p	-95,%	+95,%	Coeff.	Std.Err.	-95,%	+95,%
Mean/Interc.	2.46037	0.184862	13.3092	3.98549e-08	2.05349	2.86725	2.46037	0.184862	2.05349	2.86725
1L by 2L	2.10167	0.554585	3.78962	0.0029967	0.881032	3.3223	1.05083	0.277293	0.440516	1.66115
(1)P407 conc. (%)(L)	1.32667	0.452817	2.92981	0.0136952	0.330023	2.32331	0.663333	0.226409	0.165011	1.16166
1L by 3Q	-1.2575	0.480285	-2.61824	0.0239037	-2.3146	-0.2004	-0.62875	0.240143	-1.1573	-0.1002
2Q by 3L	-1.15417	0.480285	-2.40309	0.0350406	-2.21127	-0.0970663	-0.577083	0.240143	-1.10563	-0.0485331
P407 conc. (%)(Q)	-0.935556	0.392151	-2.3857	0.036135	-1.79867	-0.0724367	-0.467778	0.196076	-0.899337	-0.0362184
(3)HPMC conc. (%)(L)	0.412222	0.452817	0.91035	0.382153	-0.584422	1.40887	0.206111	0.226409	-0.292211	0.704433
1Q by 3L	-0.359167	0.480285	-0.74782	0.470255	-1.41627	0.697934	-0.179583	0.240143	-0.708134	0.348967
1Q by 3Q	-0.347083	0.415939	-0.834457	0.421776	-1.26256	0.568392	-0.173542	0.20797	-0.63128	0.284196
1Q by 2Q	0.300417	0.415939	0.722261	0.485206	-0.615059	1.21589	0.150208	0.20797	-0.30753	0.607946
1Q by 2L	-0.2825	0.480285	-0.588192	0.568283	-1.3396	0.7746	-0.14125	0.240143	-0.6698	0.3873
2Q by 3Q	0.260417	0.415939	0.626093	0.544027	-0.655059	1.17589	0.130208	0.20797	-0.32753	0.587946
1L by 2Q	0.2575	0.480285	0.53614	0.602535	-0.7996	1.3146	0.12875	0.240143	-0.3998	0.6573
2L by 3L	-0.235	0.554585	-0.42374	0.679923	-1.45563	0.985634	-0.1175	0.277293	-0.727817	0.492817
HPMC conc. (%)(Q)	-0.217222	0.392151	-0.553925	0.590713	-1.08034	0.645897	-0.108611	0.196076	-0.540171	0.322948
ZnHA conc. (%)(Q)	-0.210556	0.392151	-0.536924	0.602011	-1.07367	0.652563	-0.105278	0.196076	-0.536837	0.326282
Factor	Effect Estimates; Var.:J (*10-6 mol/cm2*s); R-sqr=.80082; Adj:.56843 3 3-level factors, 1 Blocks, 27 Runs; MS Residual=.8679707 DV: J (*10-6 mol/cm2*s)
	Effect	Std.Err.	t(12)	p	-95,%	+95,%	Coeff.	Std.Err.	-95,%	+95,%
Mean/Interc.	2.46037	0.179296	13.7224	1.07082e-08	2.06972	2.85102	2.46037	0.179296	2.06972	2.85102
1L by 2L	2.10167	0.537888	3.90726	0.00208256	0.929709	3.27362	1.05083	0.268944	0.464855	1.63681
(1)P407 conc. (%)(L)	1.32667	0.439184	3.02076	0.010648	0.369767	2.28357	0.663333	0.219592	0.184884	1.14178
1L by 3Q	-1.2575	0.465825	-2.69951	0.0193268	-2.27244	-0.242555	-0.62875	0.232912	-1.13622	-0.121278
2Q by 3L	-1.15417	0.465825	-2.47768	0.0290812	-2.16911	-0.139222	-0.577083	0.232912	-1.08456	-0.0696109
P407 conc. (%)(Q)	-0.935556	0.380344	-2.45976	0.0300517	-1.76425	-0.106857	-0.467778	0.190172	-0.882127	-0.0534283
(3)HPMC conc. (%)(L)	0.412222	0.439184	0.93861	0.36644	-0.544677	1.36912	0.206111	0.219592	-0.272338	0.684561
1Q by 3L	-0.359167	0.465825	-0.771034	0.455601	-1.37411	0.655778	-0.179583	0.232912	-0.687056	0.327889
1Q by 3Q	-0.347083	0.403416	-0.860361	0.406452	-1.22605	0.531885	-0.173542	0.201708	-0.613026	0.265942
1Q by 2Q	0.300417	0.403416	0.744682	0.470797	-0.578551	1.17938	0.150208	0.201708	-0.289276	0.589692
1Q by 2L	-0.2825	0.465825	-0.606451	0.555515	-1.29744	0.732445	-0.14125	0.232912	-0.648722	0.366222
2Q by 3Q	0.260417	0.403416	0.645529	0.530734	-0.618551	1.13938	0.130208	0.201708	-0.309276	0.569692
1L by 2Q	0.2575	0.465825	0.552783	0.590561	-0.757445	1.27244	0.12875	0.232912	-0.378722	0.636222
2L by 3L	-0.235	0.537888	-0.436894	0.669947	-1.40696	0.936957	-0.1175	0.268944	-0.703479	0.468479
HPMC conc. (%)(Q)	-0.217222	0.380344	-0.57112	0.578458	-1.04592	0.611477	-0.108611	0.190172	-0.522961	0.305738
Factor	Effect Estimates; Var.:J (*10-6 mol/cm2*s); R-sqr=.7954; Adj:.5908 3 3-level factors, 1 Blocks, 27 Runs; MS Residual=.8229816 DV: J (*10-6 mol/cm2*s)
	Effect	Std.Err.	t(13)	p	-95,%	+95,%	Coeff.	Std.Err.	-95,%	+95,%
Mean/Interc.	2.46037	0.174588	14.0925	2.97388e-09	2.0832	2.83754	2.46037	0.174588	2.0832	2.83754
1L by 2L	2.10167	0.523763	4.01263	0.00147655	0.970146	3.23319	1.05083	0.261881	0.485073	1.61659
(1)P407 conc. (%)(L)	1.32667	0.42765	3.10222	0.0084107	0.402784	2.25055	0.663333	0.213825	0.201392	1.12527
1L by 3Q	-1.2575	0.453592	-2.77232	0.0158472	-2.23743	-0.277575	-0.62875	0.226796	-1.11871	-0.138787
2Q by 3L	-1.15417	0.453592	-2.54451	0.0244453	-2.13409	-0.174241	-0.577083	0.226796	-1.06705	-0.0871207
P407 conc. (%)(Q)	-0.935556	0.370356	-2.5261	0.0253108	-1.73566	-0.13545	-0.467778	0.185178	-0.867831	-0.067725
(3)HPMC conc. (%)(L)	0.412222	0.42765	0.963924	0.352673	-0.51166	1.3361	0.206111	0.213825	-0.25583	0.668052
1Q by 3L	-0.359167	0.453592	-0.791828	0.44267	-1.33909	0.620759	-0.179583	0.226796	-0.669546	0.310379
1Q by 3Q	-0.347083	0.392822	-0.883564	0.392979	-1.19572	0.501557	-0.173542	0.196411	-0.597862	0.250778
1Q by 2Q	0.300417	0.392822	0.764766	0.45807	-0.548223	1.14906	0.150208	0.196411	-0.274112	0.574528
1Q by 2L	-0.2825	0.453592	-0.622807	0.544183	-1.26243	0.697425	-0.14125	0.226796	-0.631213	0.348713
2Q by 3Q	0.260417	0.392822	0.662938	0.518952	-0.588223	1.10906	0.130208	0.196411	-0.294112	0.554528
1L by 2Q	0.2575	0.453592	0.567691	0.579917	-0.722425	1.23743	0.12875	0.226796	-0.361213	0.618713
2L by 3L	-0.235	0.523763	-0.448677	0.661053	-1.36652	0.89652	-0.1175	0.261881	-0.68326	0.44826
Factor	Effect Estimates; Var.:J (*10-6 mol/cm2*s); R-sqr=.79223; Adj:.61415 3 3-level factors, 1 Blocks, 27 Runs; MS Residual=.7760312 DV: J (*10-6 mol/cm2*s)
	Effect	Std.Err.	t(14)	p	-95,%	+95,%	Coeff.	Std.Err.	-95,%	+95,%
Mean/Interc.	2.46037	0.169534	14.5125	7.87342e-10	2.09676	2.82399	2.46037	0.169534	2.09676	2.82399
1L by 2L	2.10167	0.508603	4.13223	0.00101616	1.01082	3.19251	1.05083	0.254302	0.505411	1.59626
(1)P407 conc. (%)(L)	1.32667	0.415273	3.19469	0.00648872	0.435995	2.21734	0.663333	0.207636	0.217998	1.10867
1L by 3Q	-1.2575	0.440463	-2.85495	0.0127251	-2.2022	-0.3128	-0.62875	0.220232	-1.1011	-0.1564
2Q by 3L	-1.15417	0.440463	-2.62035	0.0201623	-2.09887	-0.209467	-0.577083	0.220232	-1.04943	-0.104734
P407 conc. (%)(Q)	-0.935556	0.359637	-2.60139	0.0209206	-1.7069	-0.164212	-0.467778	0.179818	-0.85345	-0.0821058
(3)HPMC conc. (%)(L)	0.412222	0.415273	0.992654	0.337726	-0.478449	1.30289	0.206111	0.207636	-0.239225	0.651447
1Q by 3L	-0.359167	0.440463	-0.81543	0.428482	-1.30387	0.585533	-0.179583	0.220232	-0.651933	0.292766
1Q by 3Q	-0.347083	0.381452	-0.9099	0.378275	-1.16522	0.47105	-0.173542	0.190726	-0.582609	0.235525
1Q by 2Q	0.300417	0.381452	0.78756	0.444084	-0.517717	1.11855	0.150208	0.190726	-0.258859	0.559275
1Q by 2L	-0.2825	0.440463	-0.64137	0.531643	-1.2272	0.6622	-0.14125	0.220232	-0.6136	0.3311
2Q by 3Q	0.260417	0.381452	0.682698	0.505938	-0.557717	1.07855	0.130208	0.190726	-0.278859	0.539275
1L by 2Q	0.2575	0.440463	0.584612	0.568111	-0.6872	1.2022	0.12875	0.220232	-0.3436	0.6011
Factor	Effect Estimates; Var.:J (*10-6 mol/cm2*s); R-sqr=.78716; Adj:.63108 3 3-level factors, 1 Blocks, 27 Runs; MS Residual=.7419774 DV: J (*10-6 mol/cm2*s)
	Effect	Std.Err.	t(15)	p	-95,%	+95,%	Coeff.	Std.Err.	-95,%	+95,%
Mean/Interc.	2.46037	0.165773	14.8418	2.25448e-10	2.10703	2.81371	2.46037	0.165773	2.10703	2.81371
1L by 2L	2.10167	0.497319	4.226	0.000733387	1.04166	3.16168	1.05083	0.248659	0.520829	1.58084
(1)P407 conc. (%)(L)	1.32667	0.406059	3.26718	0.0051971	0.461173	2.19216	0.663333	0.203029	0.230586	1.09608
1L by 3Q	-1.2575	0.430691	-2.91973	0.0105633	-2.1755	-0.339505	-0.62875	0.215345	-1.08775	-0.169752
2Q by 3L	-1.15417	0.430691	-2.6798	0.0171385	-2.07216	-0.236171	-0.577083	0.215345	-1.03608	-0.118086
P407 conc. (%)(Q)	-0.935556	0.351657	-2.66042	0.0178164	-1.6851	-0.186016	-0.467778	0.175829	-0.842548	-0.0930078
(3)HPMC conc. (%)(L)	0.412222	0.406059	1.01518	0.326117	-0.453272	1.27772	0.206111	0.203029	-0.226636	0.638858
1Q by 3L	-0.359167	0.430691	-0.833932	0.417402	-1.27716	0.558829	-0.179583	0.215345	-0.638581	0.279414
1Q by 3Q	-0.347083	0.372989	-0.930546	0.366824	-1.14209	0.447924	-0.173542	0.186494	-0.571045	0.223962
1Q by 2Q	0.300417	0.372989	0.80543	0.433154	-0.49459	1.09542	0.150208	0.186494	-0.247295	0.547712
1Q by 2L	-0.2825	0.430691	-0.655923	0.521808	-1.2005	0.635495	-0.14125	0.215345	-0.600248	0.317748
2Q by 3Q	0.260417	0.372989	0.698189	0.495741	-0.53459	1.05542	0.130208	0.186494	-0.267295	0.527712
Factor	Effect Estimates; Var.:J (*10-6 mol/cm2*s); R-sqr=.78024; Adj:.6429 3 3-level factors, 1 Blocks, 27 Runs; MS Residual=.7182094 DV: J (*10-6 mol/cm2*s)
	Effect	Std.Err.	t(16)	p	-95,%	+95,%	Coeff.	Std.Err.	-95,%	+95,%
Mean/Interc.	2.46037	0.163096	15.0854	7.01699e-11	2.11462	2.80612	2.46037	0.163096	2.11462	2.80612
1L by 2L	2.10167	0.489288	4.29535	0.000556019	1.06442	3.13891	1.05083	0.244644	0.532211	1.56946
(1)P407 conc. (%)(L)	1.32667	0.399502	3.3208	0.00432553	0.47976	2.17357	0.663333	0.199751	0.23988	1.08679
1L by 3Q	-1.2575	0.423736	-2.96765	0.00907103	-2.15578	-0.359219	-0.62875	0.211868	-1.07789	-0.17961
2Q by 3L	-1.15417	0.423736	-2.72379	0.0150214	-2.05245	-0.255886	-0.577083	0.211868	-1.02622	-0.127943
P407 conc. (%)(Q)	-0.935556	0.345979	-2.70408	0.0156407	-1.669	-0.202113	-0.467778	0.17299	-0.834499	-0.101056
(3)HPMC conc. (%)(L)	0.412222	0.399502	1.03184	0.317493	-0.434685	1.25913	0.206111	0.199751	-0.217342	0.629565
1Q by 3L	-0.359167	0.423736	-0.847619	0.409151	-1.25745	0.539114	-0.179583	0.211868	-0.628724	0.269557
1Q by 3Q	-0.347083	0.366966	-0.945818	0.358307	-1.12502	0.43085	-0.173542	0.183483	-0.562509	0.215425
1Q by 2Q	0.300417	0.366966	0.818649	0.425012	-0.477517	1.07835	0.150208	0.183483	-0.238759	0.539175
1Q by 2L	-0.2825	0.423736	-0.666688	0.514471	-1.18078	0.615781	-0.14125	0.211868	-0.59039	0.30789
Factor	Effect Estimates; Var.:J (*10-6 mol/cm2*s); R-sqr=.77414; Adj:.65457 3 3-level factors, 1 Blocks, 27 Runs; MS Residual=.6947398 DV: J (*10-6 mol/cm2*s)
	Effect	Std.Err.	t(17)	p	-95,%	+95,%	Coeff.	Std.Err.	-95,%	+95,%
Mean/Interc.	2.46037	0.160409	15.3381	2.17267e-11	2.12194	2.7988	2.46037	0.160409	2.12194	2.7988
1L by 2L	2.10167	0.481228	4.3673	0.000419632	1.08637	3.11697	1.05083	0.240614	0.543183	1.55848
(1)P407 conc. (%)(L)	1.32667	0.392921	3.37642	0.00358612	0.497677	2.15566	0.663333	0.19646	0.248838	1.07783
1L by 3Q	-1.2575	0.416755	-3.01736	0.00776192	-2.13678	-0.378223	-0.62875	0.208378	-1.06839	-0.189112
2Q by 3L	-1.15417	0.416755	-2.76941	0.0131226	-2.03344	-0.27489	-0.577083	0.208378	-1.01672	-0.137445
P407 conc. (%)(Q)	-0.935556	0.340279	-2.74938	0.0136859	-1.65348	-0.217629	-0.467778	0.17014	-0.826741	-0.108815
(3)HPMC conc. (%)(L)	0.412222	0.392921	1.04912	0.308808	-0.416768	1.24121	0.206111	0.19646	-0.208384	0.620606
1Q by 3L	-0.359167	0.416755	-0.861817	0.400782	-1.23844	0.52011	-0.179583	0.208378	-0.619222	0.260055
1Q by 3Q	-0.347083	0.360921	-0.961661	0.3497	-1.10856	0.414393	-0.173542	0.18046	-0.55428	0.207196
1Q by 2Q	0.300417	0.360921	0.832362	0.416745	-0.461059	1.06189	0.150208	0.18046	-0.23053	0.530946
Factor	Effect Estimates; Var.:J (*10-6 mol/cm2*s); R-sqr=.76493; Adj:.66046 3 3-level factors, 1 Blocks, 27 Runs; MS Residual=.6828839 DV: J (*10-6 mol/cm2*s)
	Effect	Std.Err.	t(18)	p	-95,%	+95,%	Coeff.	Std.Err.	-95,%	+95,%
Mean/Interc.	2.46037	0.159035	15.4707	7.67833e-12	2.12625	2.79449	2.46037	0.159035	2.12625	2.79449
1L by 2L	2.10167	0.477104	4.40505	0.000341625	1.09931	3.10402	1.05083	0.238552	0.549654	1.55201
(1)P407 conc. (%)(L)	1.32667	0.389554	3.40561	0.00315211	0.508245	2.14509	0.663333	0.194777	0.254123	1.07254
1L by 3Q	-1.2575	0.413184	-3.04344	0.00699178	-2.12557	-0.389433	-0.62875	0.206592	-1.06278	-0.194716
2Q by 3L	-1.15417	0.413184	-2.79335	0.0120066	-2.02223	-0.286099	-0.577083	0.206592	-1.01112	-0.14305
P407 conc. (%)(Q)	-0.935556	0.337363	-2.77314	0.0125372	-1.64433	-0.226782	-0.467778	0.168682	-0.822165	-0.113391
(3)HPMC conc. (%)(L)	0.412222	0.389554	1.05819	0.303963	-0.406199	1.23064	0.206111	0.194777	-0.2031	0.615322
1Q by 3L	-0.359167	0.413184	-0.869266	0.396145	-1.22723	0.508901	-0.179583	0.206592	-0.613617	0.25445
1Q by 3Q	-0.347083	0.357828	-0.969973	0.344914	-1.09885	0.404685	-0.173542	0.178914	-0.549426	0.202342
Factor	Effect Estimates; Var.:J (*10-6 mol/cm2*s); R-sqr=.75265; Adj:.66152 3 3-level factors, 1 Blocks, 27 Runs; MS Residual=.6807579 DV: J (*10-6 mol/cm2*s)
	Effect	Std.Err.	t(19)	p	-95,%	+95,%	Coeff.	Std.Err.	-95,%	+95,%
Mean/Interc.	2.46037	0.158787	15.4948	3.10572e-12	2.12803	2.79272	2.46037	0.158787	2.12803	2.79272
1L by 2L	2.10167	0.47636	4.41192	0.000299487	1.10463	3.0987	1.05083	0.23818	0.552316	1.54935
(1)P407 conc. (%)(L)	1.32667	0.388947	3.41092	0.00293114	0.512592	2.14074	0.663333	0.194473	0.256296	1.07037
1L by 3Q	-1.2575	0.41254	-3.04819	0.00661554	-2.12096	-0.394043	-0.62875	0.20627	-1.06048	-0.197022
2Q by 3L	-1.15417	0.41254	-2.79771	0.0114809	-2.01762	-0.29071	-0.577083	0.20627	-1.00881	-0.145355
P407 conc. (%)(Q)	-0.935556	0.336838	-2.77747	0.0119978	-1.64057	-0.230546	-0.467778	0.168419	-0.820283	-0.115273
(3)HPMC conc. (%)(L)	0.412222	0.388947	1.05984	0.302504	-0.401853	1.2263	0.206111	0.194473	-0.200926	0.613149
1Q by 3L	-0.359167	0.41254	-0.870622	0.394828	-1.22262	0.50429	-0.179583	0.20627	-0.611312	0.252145
Factor	Effect Estimates; Var.:J (*10-6 mol/cm2*s); R-sqr=.74278; Adj:.66561 3 3-level factors, 1 Blocks, 27 Runs; MS Residual=.6725201 DV: J (*10-6 mol/cm2*s)
	Effect	Std.Err.	t(20)	p	-95,%	+95,%	Coeff.	Std.Err.	-95,%	+95,%
Mean/Interc.	2.46037	0.157823	15.5894	1.17981e-12	2.13116	2.78958	2.46037	0.157823	2.13116	2.78958
1L by 2L	2.10167	0.47347	4.43886	0.000252278	1.11403	3.08931	1.05083	0.236735	0.557013	1.54465
(1)P407 conc. (%)(L)	1.32667	0.386586	3.43175	0.00264064	0.520262	2.13307	0.663333	0.193293	0.260131	1.06654
1L by 3Q	-1.2575	0.410037	-3.0668	0.00608574	-2.11282	-0.402179	-0.62875	0.205018	-1.05641	-0.201089
2Q by 3L	-1.15417	0.410037	-2.81479	0.0107011	-2.00949	-0.298845	-0.577083	0.205018	-1.00474	-0.149423
P407 conc. (%)(Q)	-0.935556	0.334794	-2.79443	0.0111942	-1.63392	-0.237189	-0.467778	0.167397	-0.816961	-0.118594
(3)HPMC conc. (%)(L)	0.412222	0.386586	1.06631	0.298986	-0.394183	1.21863	0.206111	0.193293	-0.197091	0.609313
Factor	Effect Estimates; Var.:J (*10-6 mol/cm2*s); R-sqr=.72816; Adj:.66343 3 3-level factors, 1 Blocks, 27 Runs; MS Residual=.6769083 DV: J (*10-6 mol/cm2*s)
	Effect	Std.Err.	t(21)	p	-95,%	+95,%	Coeff.	Std.Err.	-95,%	+95,%
Mean/Interc.	2.46037	0.158337	15.5388	5.43729e-13	2.13109	2.78965	2.46037	0.158337	2.13109	2.78965
1L by 2L	2.10167	0.475012	4.42445	0.000235498	1.11383	3.08951	1.05083	0.237506	0.556913	1.54475
(1)P407 conc. (%)(L)	1.32667	0.387845	3.42061	0.00257058	0.520098	2.13324	0.663333	0.193923	0.260049	1.06662
1L by 3Q	-1.2575	0.411372	-3.05684	0.00598894	-2.113	-0.402005	-0.62875	0.205686	-1.0565	-0.201002
2Q by 3L	-1.15417	0.411372	-2.80565	0.0105945	-2.00966	-0.298671	-0.577083	0.205686	-1.00483	-0.149336
P407 conc. (%)(Q)	-0.935556	0.335884	-2.78535	0.0110876	-1.63406	-0.237047	-0.467778	0.167942	-0.817032	-0.118523
